# Supplementary material for: Investigating genetically stratified subgroups to better understand the etiology of alcohol misuse
Source: Mol Psychiatry. 2023 Jul 25;28(10):4225–33. doi: 10.1038/s41380-023-02174-0 (PMC10827662; doi:10.1038/s41380-023-02174-0)
Supplement: Supplementary file 2 — Supplementary Tables [file 41380_2023_2174_MOESM2_ESM.xlsx]

## Sheet: Index
Supplementary Tables for "Investigating genetically stratified subgroups to better understand the etiology of alcohol misuse"
j.e.savage@vu.nl
Contents
Supplementary Table 1. Descriptive statistics for the mixture model input variables
Supplementary Table 2. Demographic characteristics of the latent classes
Supplementary Table 3. Heritability (h2SNP) and genetic corelation of latent class comparisons
Supplementary Table 4. Genomic risk loci per latent class comparison
Supplementary Table 5. Previously reported associations of candidate variants in the genomic risk loci
Supplementary Table 6. Novel nonsynonymous exonic SNPs associated with latent class
Supplementary Table 7. Implicated genes per class comparison
Supplementary Table 8. Enrichment in tissue-specific expression for genes implicated by all four strategies
Supplementary Table 9. Enrichment in developmental stage-specific expression for genes implicated by all four strategies
Supplementary Table 10. Gene-set enrichment for genes implicated by all four strategies
Supplementary Table 11. Polygenic scores derived from UKB latent class (discovery sample) GWAS predicting latent class in Spit for Science (validation sample)
Supplementary Table 12. Genome-wide genetic correlation with external phenotypes
Supplementary Table 13. Local genetic correlation (rg) between latent classes and alcohol-related phenotypes in known alcohol-associated loci
Supplementary Table 14. Mendelian randomization results illustrating plasible causal relationships between latent classes and internalizing/externalizing psychopathology
Supplementary Table 15. Genomic risk loci in the trans-ancestry meta-analysis
Supplementary Table 16. Locus replication across ancestry groups

## Sheet: Table ST1
Supplementary Table 1. Descriptive statistics for the mixture model input variables
Note. Field ID is the unique variable identifier used by the UK Biobank (https://biobank.ctsu.ox.ac.uk/showcase/index.cgi). N valid refers to the total number of individuals that had data for a particular variable. MDD = Major depressive disorder. PD = Panic disorder. GAD = Generalized anxiety disorder. SP = Specific Phobia. TUD = Tobacco use disorder. SUD= Substance use disorder. AUD = Alcohol u…
						Proportion endorsement/mean per class
Variable	Description	Field ID	Source	Exclusion criteria	N valid	Class 1, "Low"	Class 2, "Int"	Class 3, "Heavy"	Class 4, "Broad"
MDD*	Lifetime diagnosis, ICD F33	130897+20544	Medical records or self-report of professional diagnosis		410913	0.068	0.077	0.07	0.077
PD*	Lifetime diagnosis	20544	Self-report of professional diagnosis		410913	0.016	0.019	0.016	0.019
GAD*	Lifetime diagnosis	20544	Self-report of professional diagnosis		410913	0.042	0.042	0.045	0.049
SP*	Lifetime diagnosis, ICD F40	130905+20544	Medical records or self-report of professional diagnosis		410913	0.014	0.019	0.014	0.016
TUD*	Lifetime diagnosis, ICD F17	130869	Medical records		410913	0.075	0.089	0.07	0.104
SUD*	Lifetime diagnosis, ICD F11-16,18,19	130857+130859+1308601+130863+130865+130867+130871+130873	Medical records		410913	0.002	0.003	0.002	0.003
AUD*	Lifetime diagnosis, ICD F10 or K70	130855+131658	Medical records	Lifetime abstainer	392507	0.015	0.011	0.023	0.061
Ever addicted*	Addicted to any substance or behavior	20431	Self-report: Mental health survey	No data from source	129416	0.042	0.053	0.048	0.102
Cannabis use*	Lifetime use, dichotomized (ever/never)	20453	Self-report: Mental health survey	No data from source	130711	0.202	0.156	0.247	0.287
Binge drinking*	AUDIT item 3, dichotomized (ever/never)	20416	Self-report: Mental health survey	No data from source or lifetime abstainer	123633	0.432	0.191	0.59	0.644
Unable to quit*	AUDIT item 4, dichotomized (ever/never)	20413	Self-report: Mental health survey	No data from source or lifetime abstainer	124230	0.042	0.014	0.083	0.116
Role impairment*	AUDIT item 5, dichotomized (ever/never)	20407	Self-report: Mental health survey	No data from source or lifetime abstainer	124231	0.03	0.012	0.051	0.068
Withdrawal*	AUDIT item 6, dichotomized (ever/never)	20412	Self-report: Mental health survey	No data from source or lifetime abstainer	124231	0.002	0.001	0.003	0.006
Guilt*	AUDIT item 7, dichotomized (ever/never)	20409	Self-report: Mental health survey	No data from source or lifetime abstainer	124232	0.071	0.021	0.144	0.195
Blackouts*	AUDIT item 8, dichotomized (ever/never)	20408	Self-report: Mental health survey	No data from source or lifetime abstainer	124230	0.061	0.019	0.096	0.122
Injury*	AUDIT item 9, dichotomized (ever/never)	20411	Self-report: Mental health survey	No data from source or lifetime abstainer	127170	0.039	0.026	0.047	0.058
Concern*	AUDIT item 10, dichotomized (ever/never)	20405	Self-report: Mental health survey	No data from source or lifetime abstainer	117144	0.035	0.02	0.087	0.201
Former drinker*	Former drinkers vs. current drinkers	20117	Self-report: Primary study visit	Lifetime abstainer	391342	0.002	0.103	0.001	0.042
Lifetime abstainer*	Never drinkers vs. current drinkers	20117	Self-report: Primary study visit	Former drinker	395050	0.001	0.165	0.001	0
Increase drinking*	Drinking increased over past 10 years vs. stayed the same	1628	Self-report: Primary study visit	Lifetime abstainer	209447	0.206	0.073	0.359	0.445
Decrease drinking*	Drinking decreased over past 10 years vs. stayed the same	1628	Self-report: Primary study visit	Lifetime abstainer	317401	0.62	0.618	0.488	0.356
Drinking quantityƗ	Grams of ethanol per day (quantity per drink type converted into standard UK ethanol content and summed)	4407+4418+4429+4440+4451+4462+1568+1578+1588+1598+1608+5364	Self-report: Primary study visit	Lifetime abstainer	323374	-0.322506	-1.73442	0.349235	0.822542
Drinking frequencyƗ	Drinking days per month (pseudo-continuous)	1558	Self-report: Primary study visit	Lifetime abstainer	376998	-0.560932	-1.23552	0.571571	1.42095
Anxiety symptomsƗ	Generalized anxiety disorder (GAD-7) sum score	20505+20506+20509+20512+20515+20516+20520	Self-report: Mental health survey	No data from source	130818	-4.5723e-05	0.0940616	-0.0581317	-0.0356464
Depression symptomsƗ	Patient Health Questionnaire (PHQ-9) sum score	20507+20508+20510+20511+20513+20514+20517+20518+20519	Self-report: Mental health survey	No data from source	130874	-0.00995663	0.164305	-0.0911295	-0.0634353
NeuroticismƗ	Eysenck Personality Questionnaire (EPQ) - Neuroticism scale sum score	20127	Self-report: Primary study visit		328568	-0.0145575	0.100442	-0.0737156	-0.0382893
References for instruments:
AUDIT	Bohn MJ, Babor TF, Kranzler HR. The Alcohol Use Disorders Identification Test (AUDIT): validation of a screening instrument for use in medical settings. J Stud Alcohol. 1995;56(4):423–32.
GAD-7	Spitzer RL, Kroenke K, Williams JBW, Löwe B. A Brief Measure for Assessing Generalized Anxiety Disorder: The GAD-7. Arch Intern Med. 2006;166(10):1092–7.
PHQ-9	Kroenke K, Spitzer RL, Williams JBW, Löwe B. The Patient Health Questionnaire Somatic, Anxiety, and Depressive Symptom Scales: a systematic review. Gen Hosp Psychiatry. 2010;32(4):345–59.
EPQ	Eysenck SBG, Eysenck HJ, Barrett P. A revised version of the psychoticism scale. Personal Individ Differ. 1985;6(1):21–9.

## Sheet: Table ST2
Supplementary Table 2. Demographic characteristics of the latent classes
Class	Description	Abbreviation	N	%	% Female	% European	Mean age
1	Low risk	Low	105142	25.5844	53.8	96.2	55.8
2	Internalizing abstainers	Int	125318	30.4939	66.2	87.4	56.3
3	Heavy use, low impairment	Heavy	94731	23.0511	48.2	97.6	56.2
4	Broad high risk	Broad	85770	20.8706	42.7	97.8	57.8

## Sheet: Table ST3
Supplementary Table 3. Heritability (h2SNP) and genetic corelation of latent class comparisons
Note: Estimates were calculated using LD score regression. Heritability estimates (h2SNP) on the liability scale assume the population case prevalence as the prevalence of the "case" class in the full sample. For genetic correlations, the correlation (r_g) is on the lower diagonal and the p-vaule is on the upper diagonal. Corrrelations were not calculated for the non-EUR ancestry groups due to lo…
European (EUR) ancestry group								Genetic Correlations
Class comparison	N controls	N cases	h2SNP observed scale (SE)	h2SNP liability scale (SE)	λGC	Mean χ2	LDSC intercept (SE)	Int-Low	Heavy-Low	Broad-Low	Heavy-Int	Broad-Int	Broad-Heavy
Int-Low	101136	109542	0.0307 (0.0027)	0.0450 (0.0039)	1.0802	1.1288	1.0029 (0.0061)	-	1.766e-11	4.965e-10	1.854e-259	1.433e-130	0.8673
Heavy-Low	101136	92428	0.0256 (0.0030)	0.0350 (0.0041)	1.0988	1.1023	1.0037 (0.0069)	-0.6878	-	1.921e-149	1.344e-181	1.232e-79	1.041e-07
Broad-Low	101136	83907	0.0785 (0.0048)	0.1049 (0.0064)	1.2531	1.3119	1.0189 (0.0078)	-0.3943	0.9154	-	2.0847e-90	< 1E-320	1.0966e-147
Heavy-Int	109542	92428	0.0914 (0.0045)	0.1753 (0.0086)	1.3272	1.3912	1.029 (0.0075)	-0.9372	0.9034	0.6886	-	< 1E-320	2.288e-06
Broad-Int	109542	83907	0.1357 (0.0060)	0.1828 (0.0081)	1.4281	1.5535	1.0317 (0.0099)	-0.7497	0.9817	0.9029	0.9318	-	2.1264e-73
Broad-Heavy	92428	83907	0.0251 (0.0030)	0.0333 (0.0040)	1.0864	1.0954	1.0067 (0.007)	-0.01376	0.6376	0.8921	0.3246	0.6466	-
African (AFR) ancestry group
Class comparison	N controls / N cases	N controls / N cases	h2SNP observed scale (SE)	h2SNP liability scale (SE)	λGC	Mean χ2	LDSC intercept (SE)
Int-Low	1500	5061	0.2106 (0.0964)	0.4368 (0.2000)	1.0315	1.0305	1.0141 (0.0066)
Heavy-Low	1500	751	0.1445 (0.3134)	0.2212 (0.4799)	1.0255	1.0247	1.0209 (0.0062)
Broad-Low	1500	519	0.3849 (0.2852)	0.6671 (0.4943)	1.0285	1.0201	1.0111 (0.0053)
Heavy-Int	5061	751	-0.0741 (0.1097)	-0.2246 (0.3324)	1.0527	1.0504	1.0556 (0.006)
Broad-Int	5061	519	-0.1272 (0.1233)	-0.4991 (0.4837)	1.0466	1.0414	1.0499 (0.0063)
Broad-Heavy	751	519	0.4266 (0.5174)	0.5840 (0.7082)	1.0405	1.0266	1.0202 (0.006)
Americas (AMR) ancestry group
Class comparison	N controls / N cases	N controls / N cases	h2SNP observed scale (SE)	h2SNP liability scale (SE)	λGC	Mean χ2	LDSC intercept (SE)
Int-Low	682	2018	0.0117 (0.1157)	0.0228 (0.2242)	1.0075	1.0069	1.0062 (0.0063)
Heavy-Low	682	418	-0.0322 (0.2887)	-0.0465 (0.4174)	1.0255	1.0139	1.0148 (0.0059)
Broad-Low	682	393	0.0701 (0.2523)	0.1000 (0.3597)	1.0165	1.0145	1.0128 (0.0055)
Heavy-Int	2018	418	-0.0244 (0.1379)	-0.0584 (0.3298)	1.0405	1.0215	1.023 (0.0068)
Broad-Int	2018	393	0.1376 (0.1329)	0.3338 (0.3224)	1.0255	1.0216	1.0135 (0.0061)
Broad-Heavy	418	393	0.343 (0.4143)	0.4544 (0.5489)	1.0405	1.0288	1.0219 (0.0064)
East Asian (EAS) ancestry group
Class comparison	N controls / N cases	N controls / N cases	h2SNP observed scale (SE)	h2SNP liability scale (SE)	λGC	Mean χ2	LDSC intercept (SE)
Int-Low	325	1750	1.2142 (0.2123)	3.3596 (0.5873)	1.0225	1.0118	0.9558 (0.0063)
Heavy-Low	325	175	5.5991 (0.7098)	8.3824 (1.0627)	1.0255	1.016	0.9519 (0.006)
Broad-Low	325	161	4.1656 (0.7932)	6.2247 (1.1853)	1.0436	1.021	0.9751 (0.0067)
Heavy-Int	1750	175	0.3694 (0.1774)	1.5211 (0.7306)	1.0135	1.0047	0.9884 (0.0064)
Broad-Int	1750	161	-0.5777 (0.2109)	-2.4845 (0.9071)	1.0135	1.007	1.0324 (0.0078)
Broad-Heavy	175	161	8.6533 (1.1509)	11.4737 (1.526)	1.0496	1.0294	0.9621 (0.0067)
South Asian (SAS) ancestry group
Class comparison	N controls / N cases	N controls / N cases	h2SNP observed scale (SE)	h2SNP liability scale (SE)	λGC	Mean χ2	LDSC intercept (SE)
Int-Low	1368	6721	0.0399 (0.0521)	0.1040 (0.1359)	1.0135	1.0143	1.0081 (0.0062)
Heavy-Low	1368	852	0.4491 (0.1859)	0.6466 (0.2677)	1.0195	1.0125	0.9937 (0.0058)
Broad-Low	1368	707	0.4319 (0.2099)	0.6360 (0.3090)	1.0075	1.0078	0.9905 (0.0061)
Heavy-Int	6721	852	0.0520 (0.0617)	0.1768 (0.2097)	1.0225	1.0191	1.0115 (0.0063)
Broad-Int	6721	707	0.1192 (0.0598)	0.4587 (0.2302)	1.0285	1.0235	1.0064 (0.0061)
Broad-Heavy	852	707	0.7643 (0.2514)	1.0207 (0.3357)	1.0255	1.01	0.988 (0.0051)

## Sheet: Table ST4
Supplementary Table 4. Genomic risk loci per latent class comparison
Note. Bolded loci have not previously been associated with alcohol consumption/problems phenotypes. All positions are on build hg19/GRCh37. Lead SNP = Strongest independent sigificant SNP in the locus (r2 < .1). IndSigSNP = Independently significant SNP in a locus (r2 < .6). * Locus was no longer significant after controlling for BMI; Ɨ locus was no longer significant after controlling for SES; ^…
Class	Genomic Locus	Lead SNP	CHR	BP	P	Start BP	End BP	Nearest Gene	# SNPs	# sig. SNPs	# IndSigSNPs	IndSigSNPs
Int-Low	1	4:39414993:A_G	4	39414993	1.76804e-09	39413780	39425248	KLB	11	11	1	4:39414993:A_G
Int-Low	2	4:100239319:C_T	4	100239319	4.04294e-39	99572723	100919254	ADH1B	21	21	6	4:100239319:C_T;4:99644166:C_T;4:99941138:A_G;4:100019089:A_C;4:100122916:A_G;4:100474179:A_C
Class	Genomic Locus	Lead SNP	CHR	BP	P	Start BP	End BP	Nearest Gene	# SNPs	# sig. SNPs	# IndSigSNPs	IndSigSNPs
Heavy-Low	1	2:27742603:C_T	2	27742603	1.69932e-14	27598097	27859351	GCKR	59	59	3	2:27742603:C_T;2:27635463:A_G;2:27753878:A_C
Heavy-Low	2	4:39425248:A_G	4	39425248	6.29921e-10	39413780	39425248	KLB	11	11	1	4:39425248:A_G
Heavy-Low	3	4:100239319:C_T	4	100239319	1.14368e-18	100019089	100291479	ADH1B	151	151	4	4:100239319:C_T;4:100252560:C_T;4:100262242:C_T;4:100269259:T_TTTTTA
Class	Genomic Locus	Lead SNP	CHR	BP	P	Start BP	End BP	Nearest Gene	# SNPs	# sig. SNPs	# IndSigSNPs	IndSigSNPs
Broad-Low	1	2:27748992:A_AT	2	27748992	1.01755e-29	27501510	28375369	GCKR	464	464	11	2:27748992:A_AT;2:27635463:A_G;2:27648726:C_T;2:27731212:C_T;2:27764199:C_T;2:27934524:C_T;2:27987221:C_G;2:28246841:A_G;2:27991368:C_G;2:27527333:C_T;2:27988821:A_G
Broad-Low	2	4:39425248:A_G	4	39425248	3.0078e-17	39312524	39425248	KLB	85	85	4	4:39425248:A_G;4:39366590:C_T;4:39393801:C_T;4:39413650:A_T
Broad-Low	3	4:100239319:C_T	4	100239319	1.3042e-41	99704167	100919254	ADH1B	216	216	9	4:100239319:C_T;4:99941138:A_G;4:100122916:A_G;4:100262242:C_T;4:100588827:A_G;4:100247865:A_G;4:100270452:A_G;4:100284798:A_G;4:100305393:A_G
Broad-Low	*4	4:103198082:A_G	4	103198082	4.32852e-08	103112470	103283117	SLC39A8	6	6	1	4:103198082:A_G
Broad-Low	^*5	5:116917400:A_AATT	5	116917400	4.8407e-08	116889198	116993038	LINC00992	27	27	1	5:116917400:A_AATT
Broad-Low	6	6:98316558:T_TC	6	98316558	7.68431e-13	98214814	98591622	RP11-436D23.1	323	322	5	6:98316558:T_TC;6:98233195:C_T;6:98289395:A_G;6:98391132:T_TG;6:98584717:T_TA
Broad-Low	7	7:73007943:A_G	7	73007943	6.63387e-12	72822848	73058017	MLXIPL	129	129	4	7:73007943:A_G;7:72839952:G_T;7:72970268:G_T;7:73042302:G_GCTTT
Broad-Low	*8	11:8530218:A_G	11	8530218	1.94175e-08	8400326	8697372	STK33	332	332	2	11:8530218:A_G;11:8482327:C_T
Broad-Low	9	11:113349935:C_CA	11	113349935	3.39909e-08	113317745	113424042	DRD2	48	48	1	11:113349935:C_CA
Broad-Low	10	16:28607532:A_G	16	28607532	7.7859e-14	28330968	29001460	SULT1A2	320	320	3	16:28607532:A_G;16:28656150:C_T;16:28898793:C_T
Broad-Low	11	16:30024001:T_TA	16	30024001	1.05106e-12	29931593	30118345	DOC2A	133	133	2	16:30024001:T_TA;16:30003772:C_CCT
Broad-Low	*12	16:53799296:C_T	16	53799296	2.70647e-08	53798523	53845487	FTO	109	109	1	16:53799296:C_T
Broad-Low	13	16:72210865:A_G	16	72210865	8.52968e-09	72052034	72249332	PMFBP1	61	61	1	16:72210865:A_G
Broad-Low	14	17:43669800:A_G	17	43669800	1.47325e-15	43463493	44863413	DND1P1	3257	3250	3	17:43669800:A_G;17:44189067:A_G;17:44861003:C_T
Broad-Low	15	18:21087531:C_T	18	21087531	8.56383e-10	21074922	21165409	C18orf8:NPC1	102	102	2	18:21087531:C_T;18:21076446:A_G
Broad-Low	16	21:40710198:T_TA	21	40710198	2.93e-13	40516308	40741846	HMGN1	126	126	2	21:40710198:T_TA;21:40738620:A_G
Class	Genomic Locus	Lead SNP	CHR	BP	P	Start BP	End BP	Nearest Gene	# SNPs	# sig. SNPs	# IndSigSNPs	IndSigSNPs
Heavy-Int	1	1:962891:C_T	1	962891	1.91006e-09	933790	1019180	AGRN	62	62	1	1:962891:C_T
Heavy-Int	2	1:50984962:C_T	1	50984962	2.50312e-10	50839740	51506413	FAF1	236	235	2	1:50984962:C_T;1:51241620:C_T
Heavy-Int	3	1:71575236:C_T	1	71575236	3.00216e-10	71462320	71792524	ZRANB2-AS2	89	88	2	1:71575236:C_T;1:71634078:G_GT
Heavy-Int	Ɨ*4	1:210216731:A_G	1	210216731	2.09299e-08	210068117	210352986	SYT14	254	254	1	1:210216731:A_G
Heavy-Int	Ɨ*5	2:22597127:C_T	2	22597127	3.02047e-08	22430795	22606275	AC068490.2	68	68	2	2:22597127:C_T;2:22466025:A_C
Heavy-Int	6	2:27742603:C_T	2	27742603	4.56068e-28	27387429	28113911	GCKR	376	375	8	2:27742603:C_T;2:27500381:C_T;2:27583156:A_G;2:27591804:C_T;2:27635463:A_G;2:27686480:A_G;2:27753878:A_C;2:27928797:C_T
Heavy-Int	*7	3:49250007:C_T	3	49250007	1.2733e-08	48866313	49930316	CCDC36	7	7	1	3:49250007:C_T
Heavy-Int	8	3:71571386:A_G	3	71571386	6.03519e-09	71498561	71611630	FOXP1	74	74	1	3:71571386:A_G
Heavy-Int	9	4:3230410:A_AGAG	4	3230410	4.42299e-13	3078937	3383552	HTT	84	83	4	4:3230410:A_AGAG;4:3249828:C_T;4:3283360:A_AT;4:3253183:A_G
Heavy-Int	10	4:39413780:A_G	4	39413780	1.30431e-29	39150187	39425248	KLB	346	346	9	4:39242296:A_G;4:39271995:C_G;4:39366590:C_T;4:39384439:C_T;4:39400977:G_GA;4:39413650:A_T;4:39421819:G_T;4:39331772:C_T;4:39413780:A_G
Heavy-Int	11	4:100239319:C_T	4	100239319	7.98039e-96	99572723	101235339	ADH1B	556	556	22	4:99691047:A_G;4:99941138:A_G;4:99712384:A_G;4:99644166:C_T;4:99773191:G_T;4:100037666:A_G;4:100122916:A_G;4:100239319:C_T;4:100186847:A_ATAGC;4:100249726:A_G;4:100252560:C_T;4:100401757:T_TAATTTTGTC;4:100474179:A_C;4:101078246:C_T;4:101182767:C_G;4:100269259:T_TTTTTA;4:100287883:C_T;4:100291120:A_C;4:100273170:A_G;4:100318333:C_T;4:100593541:A_G;4:100411376:C_T
Heavy-Int	Ɨ*12	4:135844621:C_T	4	135844621	2.3316e-08	135829379	135909243	RP11-192C21.2	114	111	1	4:135844621:C_T
Heavy-Int	13	5:87858930:G_T	5	87858930	5.51349e-10	87545318	87933568	LINC00461	102	97	3	5:87858930:G_T;5:87634692:C_G;5:87775507:T_TG
Heavy-Int	Ɨ*14	7:69748625:A_G	7	69748625	4.72555e-08	69418905	69823612	AUTS2	174	168	1	7:69748625:A_G
Heavy-Int	^15	9:20662649:G_T	9	20662649	1.22129e-09	20662649	20694595	FOCAD	42	42	1	9:20662649:G_T
Heavy-Int	16	11:133780757:A_G	11	133780757	9.88021e-10	133725945	133783232	IGSF9B	10	10	1	11:133780757:A_G
Heavy-Int	Ɨ*17	12:54644572:G_T	12	54644572	4.02227e-09	54600543	54702966	CBX5	29	29	1	12:54644572:G_T
Heavy-Int	*18	15:78926726:C_G	15	78926726	9.19451e-09	78803057	78934551	CHRNB4	80	80	2	15:78926726:C_G;15:78910463:C_G
Heavy-Int	19	16:28336882:C_T	16	28336882	1.818e-11	28330968	28920320	SBK1	305	304	3	16:28336882:C_T;16:28579915:G_GT;16:28632021:G_T
Heavy-Int	*20	16:73912588:C_G	16	73912588	4.11728e-08	73909507	73912588	RPSAP56	3	3	1	16:73912588:C_G
Heavy-Int	*21	17:47090785:C_T	17	47090785	4.56451e-08	47055622	47145848	IGF2BP1:RP11-501C14.6	37	37	1	17:47090785:C_T
Heavy-Int	22	18:21156719:C_T	18	21156719	7.2684e-11	21075441	21165409	NPC1	72	72	1	18:21156719:C_T
Heavy-Int	23	18:53252388:A_G	18	53252388	1.41407e-09	53064491	53464917	TCF4	40	40	2	18:53125435:A_G;18:53252388:A_G
Heavy-Int	24	19:49116076:C_G	19	49116076	1.96559e-09	49103447	49254955	FAM83E	105	105	2	19:49116076:C_G;19:49248730:A_G
Heavy-Int	25	20:35567830:G_T	20	35567830	4.94307e-10	35493755	35737816	SAMHD1	62	62	3	20:35567830:G_T;20:35497310:A_G;20:35589095:C_T
Class	Genomic Locus	Lead SNP	CHR	BP	P	Start BP	End BP	Nearest Gene	# SNPs	# sig. SNPs	# IndSigSNPs	IndSigSNPs
Broad-Int	1	1:4569436:A_T	1	4569436	2.34346e-09	4565693	4574137	RP1-37J18.1	11	11	1	1:4569436:A_T
Broad-Int	^2	1:93519168:T_TA	1	93519168	1.18932e-09	93514059	93519168	MTF2	3	3	1	1:93519168:T_TA
Broad-Int	^*3	2:23910779:C_T	2	23910779	4.53783e-08	23875914	24239900	KLHL29	66	66	1	2:23910779:C_T
Broad-Int	4	2:27730940:C_T	2	27730940	1.66634e-48	27387429	28246841	GCKR	493	480	13	2:27730940:C_T;2:27528692:C_T;2:27591804:C_T;2:27635463:A_G;2:27648726:C_T;2:27686480:A_G;2:27718474:C_T;2:27731212:C_T;2:27834152:C_T;2:27871566:A_G;2:27895073:C_T;2:27987221:C_G;2:27783195:T_TTTAA
Broad-Int	5	2:45141218:A_G	2	45141218	3.9621e-15	45121466	45175585	RP11-89K21.1	61	58	4	2:45141218:A_G;2:45141180:C_T;2:45170153:A_G;2:45170194:A_G
Broad-Int	6	2:97797680:C_T	2	97797680	9.30991e-11	97600078	98352623	ANKRD36	145	145	2	2:97797680:C_T;2:98332806:A_C
Broad-Int	7	3:38555047:A_ATGGAATATGTTTT	3	38555047	5.77252e-09	38437835	38574491	EXOG	183	183	1	3:38555047:A_ATGGAATATGTTTT
Broad-Int	8	3:49250007:C_T	3	49250007	8.38308e-13	48731450	50209053	IHO1	349	338	9	3:49250007:C_T;3:48731450:C_T;3:49373964:C_CT;3:49738816:A_G;3:49808517:A_G;3:49913705:C_T;3:50174197:G_T;3:49634594:C_T;3:50022084:A_G
Broad-Int	Ɨ9	3:70676591:A_ATGTTT	3	70676591	2.66811e-08	70604668	70727327	COX6CP6	68	67	1	3:70676591:A_ATGTTT
Broad-Int	10	3:71557945:A_C	3	71557945	2.83588e-09	71492037	71611630	FOXP1	104	102	1	3:71557945:A_C
Broad-Int	Ɨ*11	4:3281511:C_CA	4	3281511	2.30911e-09	2935618	3422211	MSANTD1	119	117	6	4:3281511:C_CA;4:2935618:C_G;4:3260057:A_G;4:3268710:A_G;4:3273010:G_GTT;4:3385176:A_T
Broad-Int	12	4:39414993:A_G	4	39414993	1.33343e-39	39061656	39485834	KLB	263	263	12	4:39414993:A_G;4:39080572:A_G;4:39271995:C_G;4:39366590:C_T;4:39384439:C_T;4:39400977:G_GA;4:39413650:A_T;4:39419409:G_T;4:39425195:A_C;4:39441069:C_CTGTTGT;4:39439719:C_T;4:39431631:C_T
Broad-Int	*13	4:67980830:G_T	4	67980830	1.06998e-08	67933759	67980830	RNU6-699P	10	10	1	4:67980830:G_T
Broad-Int	14	4:98748279:C_G	4	98748279	2.89448e-11	98373818	99161352	STPG2	7	7	1	4:98748279:C_G
Broad-Int	15	4:100239319:C_T	4	100239319	1.15366e-130	99572723	101182767	ADH1B	645	645	26	4:99610593:A_T;4:99572723:G_T;4:99630189:C_G;4:99683320:C_T;4:100122916:A_G;4:99691047:A_G;4:99941138:A_G;4:99750252:A_G;4:99712384:A_G;4:100155470:A_G;4:100239319:C_T;4:100186847:A_ATAGC;4:100248642:C_G;4:100252560:C_T;4:100588827:A_G;4:101078088:C_T;4:100247865:A_G;4:100217783:A_G;4:100270452:A_G;4:100287247:C_T;4:100300696:G_T;4:100284882:A_AT;4:100299639:A_G;4:100629244:A_AT;4:100414325:A_C;4…
Broad-Int	*16	4:103198082:A_G	4	103198082	8.67021e-12	103112470	103387160	SLC39A8	23	23	2	4:103198082:A_G;4:103228830:C_T
Broad-Int	17	5:87509384:A_ACTAT	5	87509384	4.62789e-11	87141123	87932809	TMEM161B	446	443	6	5:87509384:A_ACTAT;5:87329636:A_G;5:87712913:A_G;5:87775691:C_T;5:87847273:A_T;5:87854395:A_C
Broad-Int	18	5:144158578:A_T	5	144158578	9.81726e-09	144121454	144334037	CTC-342P15.1	136	134	1	5:144158578:A_T
Broad-Int	19	5:145660413:T_TTTTA	5	145660413	2.94693e-09	145451731	145705669	RBM27	500	499	2	5:145660413:T_TTTTA;5:145519167:A_G
Broad-Int	*20	6:12825874:C_T	6	12825874	1.84962e-08	12764286	12903957	PHACTR1	48	47	2	6:12825874:C_T;6:12903957:A_G
Broad-Int	21	6:98344031:A_G	6	98344031	2.11464e-16	98214814	98693636	RP11-436D23.1	345	342	6	6:98344031:A_G;6:98233195:C_T;6:98346633:C_T;6:98463359:A_G;6:98584717:T_TA;6:98693636:A_G
Broad-Int	*22	7:39326147:A_G	7	39326147	4.18965e-08	39301230	39356443	POU6F2	67	67	1	7:39326147:A_G
Broad-Int	23	7:73042085:C_T	7	73042085	1.21149e-13	72850178	73058017	MLXIPL	128	127	3	7:73042085:C_T;7:73020676:A_G;7:73029437:C_T
Broad-Int	24	7:141673345:C_G	7	141673345	3.67467e-09	141668403	141673345	MGAM:TAS2R38	4	4	1	7:141673345:C_G
Broad-Int	25	8:64619016:A_G	8	64619016	1.66665e-08	64496159	64779013	RP11-32K4.1:RP11-579E24.2	150	146	2	8:64619016:A_G;8:64496159:C_T
Broad-Int	^*26	8:93495268:A_T	8	93495268	2.58578e-08	93455264	93501555	RP11-587H10.1	27	27	1	8:93495268:A_T
Broad-Int	*27	8:142624527:G_T	8	142624527	3.52951e-08	142619234	142660505	AC138647.1	25	25	1	8:142624527:G_T
Broad-Int	28	8:143534117:C_T	8	143534117	1.09578e-09	143475927	143534117	BAI1	71	71	1	8:143534117:C_T
Broad-Int	*29	11:47892160:C_CT	11	47892160	2.35604e-11	47372377	47946836	NUP160	385	384	2	11:47892160:C_CT;11:47805478:C_T
Broad-Int	30	11:113377488:A_C	11	113377488	1.71868e-08	113317745	113424042	DRD2	48	47	1	11:113377488:A_C
Broad-Int	31	12:54627857:A_G	12	54627857	1.79904e-10	54600543	54714419	CBX5	59	51	3	12:54627857:A_G;12:54627090:C_T;12:54634666:C_T
Broad-Int	^32	12:71363764:C_T	12	71363764	3.51768e-08	71298675	71394179	CTD-2021H9.1	65	65	1	12:71363764:C_T
Broad-Int	Ɨ33	12:123717689:A_AGC	12	123717689	3.40289e-08	123447928	123908948	MPHOSPH9:C12orf65	397	396	1	12:123717689:A_AGC
Broad-Int	*34	15:76816448:T_TA	15	76816448	3.30634e-08	76435423	77340525	SCAPER	96	95	1	15:76816448:T_TA
Broad-Int	*35	16:757459:A_C	16	757459	8.29321e-09	700970	762618	FBXL16	56	56	1	16:757459:A_C
Broad-Int	36	16:19993750:C_T	16	19993750	2.94043e-10	19982353	20054371	GPR139	104	102	3	16:19993750:C_T;16:19992816:A_T;16:20050466:C_G
Broad-Int	37	16:28704506:A_ATTT	16	28704506	8.41561e-22	28298418	29008079	RP11-57A19.4:EIF3C	385	384	9	16:28704506:A_ATTT;16:28298418:A_C;16:28328226:A_T;16:28336882:C_T;16:28510044:C_G;16:28513530:C_T;16:28579915:G_GT;16:28864130:C_T;16:28993049:A_C
Broad-Int	38	16:30057148:C_T	16	30057148	6.32133e-16	29869176	30172627	FAM57B	222	221	7	16:30057148:C_T;16:29869176:C_T;16:29892184:A_G;16:29925445:C_T;16:30016022:C_T;16:30033527:C_G;16:30125840:C_G
Broad-Int	*39	16:53800954:C_T	16	53800954	7.97603e-13	53797908	53845487	FTO	123	121	2	16:53800954:C_T;16:53818708:G_T
Broad-Int	Ɨ*40	16:69770032:A_G	16	69770032	2.06538e-08	69548788	69818983	CTD-2033A16.3	47	47	1	16:69770032:A_G
Broad-Int	41	16:71992584:A_G	16	71992584	1.11168e-12	71643116	72356964	PKD1L3	188	187	4	16:71992584:A_G;16:71800045:A_G;16:72214535:A_AT;16:72356964:C_T
Broad-Int	*42	16:73912588:C_G	16	73912588	4.48898e-09	73909507	73912588	RPSAP56	3	3	1	16:73912588:C_G
Broad-Int	43	17:43740565:G_T	17	43740565	2.64379e-13	43463493	44863413	CRHR1:RP11-105N13.4	3258	3247	5	17:43740565:G_T;17:43744203:C_T;17:43856458:A_G;17:44189067:A_G;17:44826056:C_G
Broad-Int	44	18:21080859:A_C	18	21080859	9.03731e-17	21074922	21165409	C18orf8	102	99	2	18:21080859:A_C;18:21099831:A_C
Broad-Int	*45	18:40706971:A_C	18	40706971	1.05985e-08	40674041	40868373	RIT2	166	157	1	18:40706971:A_C
Broad-Int	46	18:53104253:A_T	18	53104253	5.4823e-10	52837403	53183396	TCF4	88	88	3	18:53104253:A_T;18:52858610:C_T;18:53183396:A_G
Broad-Int	*47	18:57829135:C_T	18	57829135	7.68314e-11	57732418	57913965	RP11-795H16.3	123	120	1	18:57829135:C_T
Broad-Int	48	19:49248730:A_G	19	49248730	1.0488e-15	49103447	49271583	IZUMO1	123	123	5	19:49248730:A_G;19:49116076:C_G;19:49206603:C_T;19:49237547:A_G;19:49270738:A_G
Broad-Int	49	22:42025823:A_G	22	42025823	2.00204e-09	41395588	42349912	XRCC6	17	17	3	22:42025823:A_G;22:41715859:C_CCT;22:41992169:A_G
Broad-Int	50	X:56274351:A_G	23	56274351	4.79363e-10	55360035	56653185	KLF8	635	635	1	X:56274351:A_G

## Sheet: Table ST5
Supplementary Table 5. Previously reported associations of candidate variants in the genomic risk loci
Note: Results were generated in FUMA using the NHGRI GWAS catalog (https://www.ebi.ac.uk/gwas/)
Class	Locus	IndSigSNP	SNP	PMID	FirstAuth	Date	Journal	Study	Trait	InitialN	ReplicationN	ReportedGene	MappedGene	P
Broad-Low	1	2:27748992:A_AT	rs4665972	22747683	Eriksson N	2012-06-30	BMC Med Genet	Genetic variants associated with breast size also influence breast cancer risk.	Breast size	16,175 European ancestry female individuals	NA	SLC4A1AP, GCKR	SNX17	1e-06
Broad-Low	1	2:27748992:A_AT	rs4665972	23726366	Coram MA	2013-05-29	Am J Hum Genet	Genome-wide characterization of shared and distinct genetic components that influence blood lipid levels in ethnically diverse human populations.	Triglycerides	7,601 African American individuals, 3,335 Hispanic individuals	7,138 African American individuals	GCKR	SNX17	1e-08
Broad-Low	1	2:27748992:A_AT	rs4665972	27863252	Astle WJ	2016-11-17	Cell	The Allelic Landscape of Human Blood Cell Trait Variation and Links to Common Complex Disease.	High light scatter reticulocyte count	170,761 European ancestry individuals	NA	SNX17	SNX17	1e-18
Broad-Low	1	2:27748992:A_AT	rs4665972	27863252	Astle WJ	2016-11-17	Cell	The Allelic Landscape of Human Blood Cell Trait Variation and Links to Common Complex Disease.	Reticulocyte count	170,641 European ancestry individuals	NA	SNX17	SNX17	4e-20
Broad-Low	1	2:27748992:A_AT	rs4665972	27863252	Astle WJ	2016-11-17	Cell	The Allelic Landscape of Human Blood Cell Trait Variation and Links to Common Complex Disease.	Reticulocyte fraction of red cells	170,690 European ancestry individuals	NA	SNX17	SNX17	2e-26
Broad-Low	1	2:27748992:A_AT	rs4665972	30220432	Haas ME	2018-09-06	Am J Hum Genet	Genetic Association of Albuminuria with Cardiometabolic Disease and Blood Pressure.	Urinary albumin excretion (no hypertensive medication)	302,687 European ancestry individuals without hypertensive medication	NA	SNX17	SNX17	8e-10
Broad-Low	1	2:27748992:A_AT	rs4665972	30220432	Haas ME	2018-09-06	Am J Hum Genet	Genetic Association of Albuminuria with Cardiometabolic Disease and Blood Pressure.	Urinary albumin excretion	382,500 European ancestry individuals	NA	SNX17	SNX17	7e-12
Broad-Low	1	2:27635463:A_G	rs1728918	23128233	Jostins L	2012-11-01	Nature	Host-microbe interactions have shaped the genetic architecture of inflammatory bowel disease.	Crohn's disease	Up to 12,924 European ancestry cases, up to 21,442 European ancestry controls	Up to 25,683 European ancestry cases, up to 17,015 European ancestry controls	UCN	PPM1G - NRBP1	5e-16
Broad-Low	1	2:27635463:A_G	rs1728918	27790247	He L	2016-11-03	Front Genet	Pleiotropic Meta-Analyses of Longitudinal Studies Discover Novel Genetic Variants Associated with Age-Related Diseases.	Age-related disease endophenotypes	9,618 European ancestry individuals	19,796 European ancestry individuals	NR	PPM1G - NRBP1	5e-35
Broad-Low	1	2:27635463:A_G	rs1728918	27790247	He L	2016-11-03	Front Genet	Pleiotropic Meta-Analyses of Longitudinal Studies Discover Novel Genetic Variants Associated with Age-Related Diseases.	Age-related diseases, mortality and associated endophenotypes	9,618 European ancestry individuals	19,796 European ancestry individuals	NR	PPM1G - NRBP1	1e-31
Broad-Low	1	2:27635463:A_G	rs1728918	23093944	Krumsiek J	2012-10-18	PLoS Genet	Mining the unknown: a systems approach to metabolite identification combining genetic and metabolic information.	Serum metabolite levels	1,678 European ancestry individuals	NA	intergenic	PPM1G - NRBP1	2e-16
Broad-Low	1	2:27635463:A_G	rs1728918	30595370	Kichaev G	2018-12-27	Am J Hum Genet	Leveraging Polygenic Functional Enrichment to Improve GWAS Power.	Body mass index	approximately 458,000 European ancestry individuals	NA		PPM1G - NRBP1	1e-08
Broad-Low	1	2:27648726:C_T	rs4665978	30595370	Kichaev G	2018-12-27	Am J Hum Genet	Leveraging Polygenic Functional Enrichment to Improve GWAS Power.	Hair color	approximately 452,000 European ancestry individuals	NA		PPM1G - NRBP1	1e-15
Broad-Low	1	2:27648726:C_T	rs2303369	22267201	Stolk L	2012-01-22	Nat Genet	Meta-analyses identify 13 loci associated with age at menopause and highlight DNA repair and immune pathways.	Menopause (age at onset)	38,968 European ancestry female individuals	Up to 14,435 European ancestry female individuals	FNDC4	FNDC4	2e-12
Broad-Low	1	2:27648726:C_T	rs780088	30595370	Kichaev G	2018-12-27	Am J Hum Genet	Leveraging Polygenic Functional Enrichment to Improve GWAS Power.	Age at menopause	approximately 143,000 European ancestry individuals	NA		FNDC4	6e-21
Broad-Low	1	2:27648726:C_T	rs704795	26414677	Day FR	2015-11-01	Nat Genet	Large-scale genomic analyses link reproductive aging to hypothalamic signaling, breast cancer susceptibility and BRCA1-mediated DNA repair.	Menopause (age at onset)	up to 69,626 European ancestry women	NA	BRE, GTF3C2, EIFB4	FNDC4	2e-15
Broad-Low	1	2:27748992:A_AT	rs1260326	18454146	Chambers JC	2008-05-04	Nat Genet	Common genetic variation near MC4R is associated with waist circumference and insulin resistance.	Waist circumference and related phenotypes	2,684 Indian Asian ancestry male individuals	7,394 Indian Asian ancestry individuals, 4,561 European ancestry individuals	GCKR	GCKR	4e-08
Broad-Low	1	2:27748992:A_AT	rs1260326	19060906	Kathiresan S	2008-12-07	Nat Genet	Common variants at 30 loci contribute to polygenic dyslipidemia.	Triglycerides	19,840 European ancestry individuals	Up to 20,623 European ancestry individuals	GCKR	GCKR	2e-31
Broad-Low	1	2:27748992:A_AT	rs1260326	19060910	Sabatti C	2008-12-07	Nat Genet	Genome-wide association analysis of metabolic traits in a birth cohort from a founder population.	Metabolic traits	4,763 Northern Finnish founder individuals	NA	GCKR	GCKR	4e-10
Broad-Low	1	2:27748992:A_AT	rs1260326	20081857	Saxena R	2010-01-17	Nat Genet	Genetic variation in GIPR influences the glucose and insulin responses to an oral glucose challenge.	Two-hour glucose challenge	15,234 individuals	up to 30,620 European ancestry individuals	GCKR	GCKR	3e-10
Broad-Low	1	2:27748992:A_AT	rs1260326	20383146	Kottgen A	2010-04-11	Nat Genet	New loci associated with kidney function and chronic kidney disease.	Chronic kidney disease	Up to 67,093 European ancestry individuals	Up to 22,982 European ancestry individuals	FNDC4, IFT172, GCKR	GCKR	3e-14
Broad-Low	1	2:27748992:A_AT	rs1260326	20657596	Johansen CT	2010-07-25	Nat Genet	Excess of rare variants in genes identified by genome-wide association study of hypertriglyceridemia.	Hypertriglyceridemia	463 European ancestry cases, 1,197 European ancestry controls	NA	GCKR	GCKR	7e-09
Broad-Low	1	2:27748992:A_AT	rs1260326	21943158	Middelberg RP	2011-09-24	BMC Med Genet	Genetic variants in LPL, OASL and TOMM40/APOE-C1-C2-C4 genes are associated with multiple cardiovascular-related traits.	Cardiovascular disease risk factors	11,683 European ancestry individuals	NA	GCKR	GCKR	2e-08
Broad-Low	1	2:27748992:A_AT	rs1260326	22001757	Chambers JC	2011-10-16	Nat Genet	Genome-wide association study identifies loci influencing concentrations of liver enzymes in plasma.	Liver enzyme levels (gamma-glutamyl transferase)	Up to 52,350 European ancestry individuals, up to 8,739 Indian Asian ancestry individuals	NA	GCKR, C2orf16	GCKR	4e-13
Broad-Low	1	2:27748992:A_AT	rs1260326	20686565	Teslovich TM	2010-08-05	Nature	Biological, clinical and population relevance of 95 loci for blood lipids.	Cholesterol, total	100,184 European ancestry individuals	NA	GCKR	GCKR	7e-27
Broad-Low	1	2:27748992:A_AT	rs1260326	20686565	Teslovich TM	2010-08-05	Nature	Biological, clinical and population relevance of 95 loci for blood lipids.	Triglycerides	96,598 European ancestry individuals	NA	GCKR	GCKR	6e-133
Broad-Low	1	2:27748992:A_AT	rs1260326	22286219	Kettunen J	2012-01-29	Nat Genet	Genome-wide association study identifies multiple loci influencing human serum metabolite levels.	Metabolite levels	8,330 European ancestry individuals	NA	GCKR	GCKR	3e-18
Broad-Low	1	2:27748992:A_AT	rs1260326	22558069	Osman W	2012-04-27	PLoS One	Association of common variants in TNFRSF13B, TNFSF13, and ANXA3 with serum levels of non-albumin protein and immunoglobulin isotypes in Japanese.	Non-albumin protein levels	Up to 9,103 Japanese ancestry individuals	Up to 1,629 Japanese ancestry individuals	GCKR	GCKR	3e-09
Broad-Low	1	2:27748992:A_AT	rs1260326	22916037	Inouye M	2012-08-16	PLoS Genet	Novel Loci for metabolic networks and multi-tissue expression studies reveal genes for atherosclerosis.	Metabolite levels	6,608 European ancestry individuals	NA	GCKR	GCKR	1e-12
Broad-Low	1	2:27748992:A_AT	rs1260326	23022100	Franceschini N	2012-09-26	Am J Hum Genet	Discovery and fine mapping of serum protein loci through transethnic meta-analysis.	Serum albumin level	Up to 53,190 European ancestry individuals, 9,380 Japanese ancestry individuals	NA	FNDC4, GCKR	GCKR	3e-14
Broad-Low	1	2:27748992:A_AT	rs1260326	23022100	Franceschini N	2012-09-26	Am J Hum Genet	Discovery and fine mapping of serum protein loci through transethnic meta-analysis.	Serum albumin level	Up to 53,190 European ancestry individuals, 9,380 Japanese ancestry individuals	NA	FNDC4, GCKR	GCKR	2e-08
Broad-Low	1	2:27748992:A_AT	rs1260326	23022100	Franceschini N	2012-09-26	Am J Hum Genet	Discovery and fine mapping of serum protein loci through transethnic meta-analysis.	Serum albumin level	Up to 53,190 European ancestry individuals, 9,380 Japanese ancestry individuals	NA	GCKR-FNDC4	GCKR	4e-19
Broad-Low	1	2:27748992:A_AT	rs1260326	23022100	Franceschini N	2012-09-26	Am J Hum Genet	Discovery and fine mapping of serum protein loci through transethnic meta-analysis.	Serum total protein level	Up to 25,539 European ancestry individuals, 10,168 Japanese ancestry individuals	NA	FNDC4, GCKR	GCKR	6e-08
Broad-Low	1	2:27748992:A_AT	rs1260326	23022100	Franceschini N	2012-09-26	Am J Hum Genet	Discovery and fine mapping of serum protein loci through transethnic meta-analysis.	Serum total protein level	Up to 25,539 European ancestry individuals, 10,168 Japanese ancestry individuals	NA	FNDC4, GCKR	GCKR	4e-06
Broad-Low	1	2:27748992:A_AT	rs1260326	23118302	Chu AY	2012-11-01	Circ Cardiovasc Genet	Genome-wide association study evaluating lipoprotein-associated phospholipase A2 mass and activity at baseline and after rosuvastatin therapy.	Lipoprotein-associated phospholipase A2 activity and mass	6,851 European ancestry individuals	13,664 European ancestry individuals	GCKR	GCKR	5e-06
Broad-Low	1	2:27748992:A_AT	rs1260326	23263486	Kottgen A	2012-12-23	Nat Genet	Genome-wide association analyses identify 18 new loci associated with serum urate concentrations.	Urate levels	49,825 European ancestry males, 60,522 European ancestry females	Up to 32,813 European ancestry individuals	GCKR	GCKR	1e-44
Broad-Low	1	2:27748992:A_AT	rs1260326	23505323	Weissglas-Volkov D	2013-03-15	J Med Genet	Genomic study in Mexicans identifies a new locus for triglycerides and refines European lipid loci.	Hypertriglyceridemia	1,122 Mexican ancestry cases, 1,118 Mexican ancestry controls	1,067 Mexican ancestry cases, 1,054 Mexican ancestry controls	ZNF512, KRTCAP3, FNDC4, IFT172, GCKR, PPM1G, NRBP1, C2orf16	GCKR	2e-13
Broad-Low	1	2:27748992:A_AT	rs1260326	20139978	Kamatani Y	2010-02-07	Nat Genet	Genome-wide association study of hematological and biochemical traits in a Japanese population.	Triglycerides	8,993 Japanese ancestry individuals	NA	GCKR	GCKR	1e-11
Broad-Low	1	2:27748992:A_AT	rs1260326	19936222	Chasman DI	2009-11-20	PLoS Genet	Forty-three loci associated with plasma lipoprotein size, concentration, and cholesterol content in genome-wide analysis.	Lipid metabolism phenotypes	Up to 17,296 European ancestry female individuals	Up to 2,700 individuals, Up to 2,000 European ancestry cardiovascular heart disease cases and controls	GCKR	GCKR	1e-37
Broad-Low	1	2:27748992:A_AT	rs1260326	19936222	Chasman DI	2009-11-20	PLoS Genet	Forty-three loci associated with plasma lipoprotein size, concentration, and cholesterol content in genome-wide analysis.	Lipid metabolism phenotypes	Up to 17,296 European ancestry female individuals	Up to 2,700 individuals, Up to 2,000 European ancestry cardiovascular heart disease cases and controls	GCKR	GCKR	3e-28
Broad-Low	1	2:27748992:A_AT	rs1260326	19936222	Chasman DI	2009-11-20	PLoS Genet	Forty-three loci associated with plasma lipoprotein size, concentration, and cholesterol content in genome-wide analysis.	Lipid metabolism phenotypes	Up to 17,296 European ancestry female individuals	Up to 2,700 individuals, Up to 2,000 European ancestry cardiovascular heart disease cases and controls	GCKR	GCKR	3e-29
Broad-Low	1	2:27748992:A_AT	rs1260326	19936222	Chasman DI	2009-11-20	PLoS Genet	Forty-three loci associated with plasma lipoprotein size, concentration, and cholesterol content in genome-wide analysis.	Lipid metabolism phenotypes	Up to 17,296 European ancestry female individuals	Up to 2,700 individuals, Up to 2,000 European ancestry cardiovascular heart disease cases and controls	GCKR	GCKR	3e-35
Broad-Low	1	2:27748992:A_AT	rs1260326	19936222	Chasman DI	2009-11-20	PLoS Genet	Forty-three loci associated with plasma lipoprotein size, concentration, and cholesterol content in genome-wide analysis.	Lipid metabolism phenotypes	Up to 17,296 European ancestry female individuals	Up to 2,700 individuals, Up to 2,000 European ancestry cardiovascular heart disease cases and controls	GCKR	GCKR	4e-24
Broad-Low	1	2:27748992:A_AT	rs1260326	19936222	Chasman DI	2009-11-20	PLoS Genet	Forty-three loci associated with plasma lipoprotein size, concentration, and cholesterol content in genome-wide analysis.	Lipid metabolism phenotypes	Up to 17,296 European ancestry female individuals	Up to 2,700 individuals, Up to 2,000 European ancestry cardiovascular heart disease cases and controls	GCKR	GCKR	4e-32
Broad-Low	1	2:27748992:A_AT	rs1260326	20139978	Kamatani Y	2010-02-07	Nat Genet	Genome-wide association study of hematological and biochemical traits in a Japanese population.	Hematological and biochemical traits	Up to 14,402 Japanese individuals	NA	GCKR	GCKR	4e-09
Broad-Low	1	2:27748992:A_AT	rs1260326	23903356	Hayes MG	2013-07-31	Diabetes	Identification of HKDC1 and BACE2 as genes influencing glycemic traits during pregnancy through genome-wide association studies.	Glycemic traits (pregnancy)	1,367 European ancestry individuals, 817 Hispanic individuals, 1,075 Afro-Caribbean individuals, 1,178 Thai ancestry individuals	2,798 European ancestry individuals, 228 French Canadian founder population individuals	GCKR	GCKR	6e-11
Broad-Low	1	2:27748992:A_AT	rs1260326	23903356	Hayes MG	2013-07-31	Diabetes	Identification of HKDC1 and BACE2 as genes influencing glycemic traits during pregnancy through genome-wide association studies.	Glycemic traits (pregnancy)	1,367 European ancestry individuals, 817 Hispanic individuals, 1,075 Afro-Caribbean individuals, 1,178 Thai ancestry individuals	2,798 European ancestry individuals, 228 French Canadian founder population individuals	GCKR	GCKR	6e-13
Broad-Low	1	2:27748992:A_AT	rs1260326	24097068	Willer CJ	2013-10-06	Nat Genet	Discovery and refinement of loci associated with lipid levels.	Cholesterol, total	94,595 European ancestry individuals	93,982 European ancestry individuals	GCKR	GCKR	3e-42
Broad-Low	1	2:27748992:A_AT	rs1260326	24097068	Willer CJ	2013-10-06	Nat Genet	Discovery and refinement of loci associated with lipid levels.	Triglycerides	94,595 European ancestry individuals	93,982 European ancestry individuals	GCKR	GCKR	2e-239
Broad-Low	1	2:27748992:A_AT	rs1260326	24386095	Zhou L	2013-12-30	PLoS One	A genome wide association study identifies common variants associated with lipid levels in the Chinese population.	Lipid traits	3,451 Han Chinese ancestry individuals	8,830 Han Chinese ancestry individuals	GCKR	GCKR	3e-07
Broad-Low	1	2:27748992:A_AT	rs1260326	24816252	Shin SY	2014-05-11	Nat Genet	An atlas of genetic influences on human blood metabolites.	Blood metabolite levels	7,824 European ancestry individuals	NA	GCKR	GCKR	1e-77
Broad-Low	1	2:27748992:A_AT	rs1260326	24816252	Shin SY	2014-05-11	Nat Genet	An atlas of genetic influences on human blood metabolites.	Blood metabolite levels	7,824 European ancestry individuals	NA	GCKR	GCKR	6e-14
Broad-Low	1	2:27748992:A_AT	rs1260326	24816252	Shin SY	2014-05-11	Nat Genet	An atlas of genetic influences on human blood metabolites.	Blood metabolite ratios	Up to 5,591 European ancestry individuals	Up to 1,767 European ancestry individuals	GCKR	GCKR	3e-148
Broad-Low	1	2:27748992:A_AT	rs1260326	22139419	Gieger C	2011-11-30	Nature	New gene functions in megakaryopoiesis and platelet formation.	Platelet count	38,891 European ancestry individuals, 1,661 Val Borbera (founder/genetic isolate) individuals, 521 Carlantino (founder/genetic isolate) individuals, 1,198 Friuli Venezia Giulia (founder/genetic isolate) individuals, 1,213 South Tyrolean (founder/genetic isolate) individuals, 890 Sorbian (founder/genetic isolate) individuals, 4,292 Sardinian (founder/genetic isolate) individuals	Up to 16,949 European ancestry individuals, 854 Cliento (founder/genetic isolate) individuals, 1,035 Talana (founder/genetic isolate) individuals	GCKR	GCKR	9e-10
Broad-Low	1	2:27748992:A_AT	rs1260326	21300955	Dehghan A	2011-02-07	Circulation	Meta-analysis of genome-wide association studies in >80 000 subjects identifies multiple loci for C-reactive protein levels.	C-reactive protein levels	63,678 European ancestry individuals 1,792 Erasmus Rucphen individuals, 715 Orcadian individuals	16,540 European ancestry individuals	GCKR	GCKR	5e-40
Broad-Low	1	2:27748992:A_AT	rs1260326	25288136	Cornelis MC	2014-10-07	Mol Psychiatry	Genome-wide meta-analysis identifies six novel loci associated with habitual coffee consumption.	Coffee consumption (cups per day)	91,462 European ancestry individuals	30,062 European ancestry individuals, 7,964 African American individuals	GCKR, FNDC4	GCKR	7e-08
Broad-Low	1	2:27748992:A_AT	rs1260326	25646370	Matsuo H	2015-02-02	Ann Rheum Dis	Genome-wide association study of clinically defined gout identifies multiple risk loci and its association with clinical subtypes.	Gout	945 Japanese ancestry cases, 1,213 Japanese ancestry controls	1,048 Japanese ancestry cases, 1,334 Japanese ancestry controls	GCKR	GCKR	2e-12
Broad-Low	1	2:27748992:A_AT	rs1260326	25811787	Huffman JE	2015-03-26	PLoS One	Modulation of genetic associations with serum urate levels by body-mass-index in humans.	Urate levels in overweight individuals	up to 10,058 European ancestry male individuals, up to 7,189 European ancestry female individuals	NA	GCKR	GCKR	6e-06
Broad-Low	1	2:27748992:A_AT	rs1260326	25811787	Huffman JE	2015-03-26	PLoS One	Modulation of genetic associations with serum urate levels by body-mass-index in humans.	Urate levels in overweight individuals	up to 10,058 European ancestry male individuals, up to 7,189 European ancestry female individuals	NA	GCKR	GCKR	8e-07
Broad-Low	1	2:27748992:A_AT	rs1260326	25898920	Korostishevsky M	2015-04-22	Eur J Hum Genet	Genomics and metabolomics of muscular mass in a community-based sample of UK females.	Blood metabolite levels	3,953 European ancestry individuals	NA	NR	GCKR	6e-56
Broad-Low	1	2:27748992:A_AT	rs1260326	26174136	Setoh K	2015-07-15	Nat Commun	Three missense variants of metabolic syndrome-related genes are associated with alpha-1 antitrypsin levels.	Serum alpha1-antitrypsin levels	3,294 Japanese ancestry individuals	6,065 Japanese ancestry individuals	GCKR	GCKR	3e-16
Broad-Low	1	2:27748992:A_AT	rs1260326	25961943	Surakka I	2015-05-11	Nat Genet	The impact of low-frequency and rare variants on lipid levels.	Cholesterol, total	up to 62,166 European ancestry individuals	NA	GCKR	GCKR	3e-13
Broad-Low	1	2:27748992:A_AT	rs1260326	25961943	Surakka I	2015-05-11	Nat Genet	The impact of low-frequency and rare variants on lipid levels.	Triglycerides	up to 62,166 European ancestry individuals	NA	GCKR	GCKR	5e-88
Broad-Low	1	2:27748992:A_AT	rs1260326	26192919	Liu JZ	2015-07-20	Nat Genet	Association analyses identify 38 susceptibility loci for inflammatory bowel disease and highlight shared genetic risk across populations.	Inflammatory bowel disease	12,882 European ancestry cases, 21,770 European ancestry controls	25,273 European ancestry cases, 26,715 European ancestry controls, 548 Iranian ancestry cases, 342 Iranian ancestry control, 1,423 Indian ancestry cases, 990 Indian ancestry controls, 2,824 East Asian ancestry cases, 3,719 East Asian ancestry controls	NR	GCKR	1e-14
Broad-Low	1	2:27748992:A_AT	rs1260326	26433129	Tin A	2015-10-03	Diabet Med	GCKR and PPP1R3B identified as genome-wide significant loci for plasma lactate: the Atherosclerosis Risk in Communities (ARIC) study.	Plasma lactate levels	6,901 European ancestry individuals	1,671 African American individuals	GCKR	GCKR	2e-47
Broad-Low	1	2:27748992:A_AT	rs1260326	26433129	Tin A	2015-10-03	Diabet Med	GCKR and PPP1R3B identified as genome-wide significant loci for plasma lactate: the Atherosclerosis Risk in Communities (ARIC) study.	Plasma lactate levels	6,901 European ancestry individuals	1,671 African American individuals	GCKR	GCKR	4e-52
Broad-Low	1	2:27748992:A_AT	rs1260326	26831199	Pattaro C	2016-01-21	Nat Commun	Genetic associations at 53 loci highlight cell types and biological pathways relevant for kidney function.	Glomerular filtration rate (creatinine)	133,413 European ancestry individuals	42,166 European ancestry individuals, up to 16,471 African ancestry individuals, up to 42,296 Asian ancestry individuals	GCKR	GCKR	3e-14
Broad-Low	1	2:27748992:A_AT	rs1260326	26831199	Pattaro C	2016-01-21	Nat Commun	Genetic associations at 53 loci highlight cell types and biological pathways relevant for kidney function.	Glomerular filtration rate in non diabetics (creatinine)	118,448 European ancestry individuals	36,433 European ancestry individuals	GCKR	GCKR	2e-12
Broad-Low	1	2:27748992:A_AT	rs1260326	27005778	Kettunen J	2016-03-23	Nat Commun	Genome-wide study for circulating metabolites identifies 62 loci and reveals novel systemic effects of LPA.	Metabolite levels (small molecules and protein measures)	2,118 Erasmus Rucphen (founder/genetic isolate), 22,807 European ancestry individuals	NA	GCKR	GCKR	7e-26
Broad-Low	1	2:27748992:A_AT	rs1260326	27286809	Ligthart S	2016-06-10	BMC Genomics	Bivariate genome-wide association study identifies novel pleiotropic loci for lipids and inflammation.	C-reactive protein levels or total cholesterol levels (pleiotropy)	65,000 individuals (C-reactive protein), 100,184 individuals (total cholesterol)	NA	GCKR	GCKR	3e-63
Broad-Low	1	2:27748992:A_AT	rs1260326	27286809	Ligthart S	2016-06-10	BMC Genomics	Bivariate genome-wide association study identifies novel pleiotropic loci for lipids and inflammation.	C-reactive protein levels or triglyceride levels (pleiotropy)	65,000 individuals (C-reactive protein), 96,598 individuals (triglycerides)	NA	GCKR	GCKR	4e-151
Broad-Low	1	2:27748992:A_AT	rs1260326	27094239	Joshi AD	2016-04-16	Gastroenterology	Four Susceptibility Loci for Gallstone Disease Identified in a Meta-analysis of Genome-Wide Association Studies.	Gallstone disease	8,720 European ancestry cases, 55,152 European ancestry controls	6,489 European ancestry cases, 62,797 European ancestry controls, 1,499 African American cases, 9,145 African American controls, 1,056 Hispanic cases, 2,403 Hispanic controls	GCKR	GCKR	8e-08
Broad-Low	1	2:27748992:A_AT	rs1260326	27588450	Mahajan A	2016-09-01	Am J Hum Genet	Trans-ethnic Fine Mapping Highlights Kidney-Function Genes Linked to Salt Sensitivity.	Glomerular filtration rate	23,553 European ancestry individuals, 23,536 Japanese individuals, 16,325 Hispanic individuals, 8,224 African American individuals	NA	GCKR	GCKR	2e-07
Broad-Low	1	2:27748992:A_AT	rs1260326	27588450	Mahajan A	2016-09-01	Am J Hum Genet	Trans-ethnic Fine Mapping Highlights Kidney-Function Genes Linked to Salt Sensitivity.	Glomerular filtration rate	23,553 European ancestry individuals, 23,536 Japanese individuals, 16,325 Hispanic individuals, 8,224 African American individuals	NA	GCKR	GCKR	6e-14
Broad-Low	1	2:27748992:A_AT	rs1260326	27798624	Eppinga RN	2016-10-31	Nat Genet	Identification of genomic loci associated with resting heart rate and shared genetic predictors with all-cause mortality.	Resting heart rate	127,919 European ancestry individuals, 2,478 Asian ancestry individuals, 1,734 Black individuals, 684 Mixed ancestry individuals, 1,436 individuals	130,795 European ancestry individuals	GCKR	GCKR	4e-16
Broad-Low	1	2:27748992:A_AT	rs1260326	27702941	Cornelis MC	2016-10-03	Hum Mol Genet	Genome-wide association study of caffeine metabolites provides new insights to caffeine metabolism and dietary caffeine-consumption behavior.	Caffeine metabolism (plasma 1,7-dimethylxanthine (paraxanthine) to 1,3,7-trimethylxanthine (caffeine) ratio)	5,323 European ancestry individuals	824 European ancestry individuals	GCKR	GCKR	3e-06
Broad-Low	1	2:27748992:A_AT	rs1260326	27899376	Nakayama A	2016-11-29	Ann Rheum Dis	GWAS of clinically defined gout and subtypes identifies multiple susceptibility loci that include urate transporter genes.	Gout	945 Japanese ancestry cases, 1,213 Japanese ancestry controls	1,396 Japanese ancestry cases, 1,268 Japanese ancestry controls, 1,319 European ancestry cases, 514 European ancestry controls, 971 Polynesian ancestry cases, 565 Polynesian ancestry controls	GCKR	GCKR	7e-11
Broad-Low	1	2:27748992:A_AT	rs1260326	27899376	Nakayama A	2016-11-29	Ann Rheum Dis	GWAS of clinically defined gout and subtypes identifies multiple susceptibility loci that include urate transporter genes.	Renal overload gout	560 Japanese ancestry cases, 1,213 Japanese ancestry controls	618 Japanese ancestry cases, 1,268 Japanese ancestry controls	GCKR	GCKR	5e-09
Broad-Low	1	2:27748992:A_AT	rs1260326	28067908	de Lange KM	2017-01-09	Nat Genet	Genome-wide association study implicates immune activation of multiple integrin genes in inflammatory bowel disease.	Crohn's disease	12,194 European and unknown ancestry cases, 28,072 European and unknown ancestry controls	NA	SNX17, ZNF513, KRTCAP3, FNDC4, PPM1G, IFT172, GCKR, NRBP1	GCKR	6e-11
Broad-Low	1	2:27748992:A_AT	rs1260326	28067908	de Lange KM	2017-01-09	Nat Genet	Genome-wide association study implicates immune activation of multiple integrin genes in inflammatory bowel disease.	Inflammatory bowel disease	25,042 European and unknown ancestry cases, 34,915 European and unknown ancestry controls	NA	SNX17, ZNF513, KRTCAP3, FNDC4, PPM1G, IFT172, GCKR, NRBP1	GCKR	1e-07
Broad-Low	1	2:27748992:A_AT	rs1260326	28334899	Spracklen CN	2017-02-21	Hum Mol Genet	Association analyses of East Asian individuals and trans-ancestry analyses with European individuals reveal new loci associated with cholesterol and triglyceride levels.	Triglyceride levels	28,183 East Asian ancestry individuals, 177,861 European ancestry individuals	10,857 Chinese ancestry individuals	GCKR	GCKR	4e-253
Broad-Low	1	2:27748992:A_AT	rs1260326	27863252	Astle WJ	2016-11-17	Cell	The Allelic Landscape of Human Blood Cell Trait Variation and Links to Common Complex Disease.	Granulocyte count	169,822 European ancestry individuals	NA	GCKR	GCKR	7e-18
Broad-Low	1	2:27748992:A_AT	rs1260326	27863252	Astle WJ	2016-11-17	Cell	The Allelic Landscape of Human Blood Cell Trait Variation and Links to Common Complex Disease.	Hematocrit	173,039 European ancestry individuals	NA	GCKR	GCKR	8e-10
Broad-Low	1	2:27748992:A_AT	rs1260326	27863252	Astle WJ	2016-11-17	Cell	The Allelic Landscape of Human Blood Cell Trait Variation and Links to Common Complex Disease.	High light scatter reticulocyte percentage of red cells	170,763 European ancestry individuals	NA	GCKR	GCKR	4e-22
Broad-Low	1	2:27748992:A_AT	rs1260326	27863252	Astle WJ	2016-11-17	Cell	The Allelic Landscape of Human Blood Cell Trait Variation and Links to Common Complex Disease.	Lymphocyte counts	171,643 European ancestry individuals	NA	GCKR	GCKR	2e-12
Broad-Low	1	2:27748992:A_AT	rs1260326	27863252	Astle WJ	2016-11-17	Cell	The Allelic Landscape of Human Blood Cell Trait Variation and Links to Common Complex Disease.	Myeloid white cell count	169,219 European ancestry individuals	NA	GCKR	GCKR	5e-15
Broad-Low	1	2:27748992:A_AT	rs1260326	27863252	Astle WJ	2016-11-17	Cell	The Allelic Landscape of Human Blood Cell Trait Variation and Links to Common Complex Disease.	Neutrophil count	170,702 European ancestry individuals	NA	GCKR	GCKR	1e-19
Broad-Low	1	2:27748992:A_AT	rs1260326	27863252	Astle WJ	2016-11-17	Cell	The Allelic Landscape of Human Blood Cell Trait Variation and Links to Common Complex Disease.	Platelet count	166,066 European ancestry individuals	NA	GCKR	GCKR	2e-25
Broad-Low	1	2:27748992:A_AT	rs1260326	27863252	Astle WJ	2016-11-17	Cell	The Allelic Landscape of Human Blood Cell Trait Variation and Links to Common Complex Disease.	Plateletcrit	164,339 European ancestry individuals	NA	GCKR	GCKR	1e-21
Broad-Low	1	2:27748992:A_AT	rs1260326	27863252	Astle WJ	2016-11-17	Cell	The Allelic Landscape of Human Blood Cell Trait Variation and Links to Common Complex Disease.	Red cell distribution width	171,529 European ancestry individuals	NA	GCKR	GCKR	9e-12
Broad-Low	1	2:27748992:A_AT	rs1260326	27863252	Astle WJ	2016-11-17	Cell	The Allelic Landscape of Human Blood Cell Trait Variation and Links to Common Complex Disease.	Sum basophil neutrophil counts	170,143 European ancestry individuals	NA	GCKR	GCKR	5e-19
Broad-Low	1	2:27748992:A_AT	rs1260326	27863252	Astle WJ	2016-11-17	Cell	The Allelic Landscape of Human Blood Cell Trait Variation and Links to Common Complex Disease.	Sum neutrophil eosinophil counts	170,384 European ancestry individuals	NA	GCKR	GCKR	2e-18
Broad-Low	1	2:27748992:A_AT	rs1260326	27863252	Astle WJ	2016-11-17	Cell	The Allelic Landscape of Human Blood Cell Trait Variation and Links to Common Complex Disease.	White blood cell count	172,435 European ancestry individuals	NA	GCKR	GCKR	9e-21
Broad-Low	1	2:27748992:A_AT	rs1260326	28937693	Clarke TK	2017-07-25	Mol Psychiatry	Genome-wide association study of alcohol consumption and genetic overlap with other health-related traits in UK Biobank (N=112 117).	Alcohol consumption	59,088 European ancestry females, 53,029 European ancestry males	NA	GCKR	GCKR	1e-21
Broad-Low	1	2:27748992:A_AT	rs1260326	28937693	Clarke TK	2017-07-25	Mol Psychiatry	Genome-wide association study of alcohol consumption and genetic overlap with other health-related traits in UK Biobank (N=112 117).	Alcohol consumption in current drinkers	108,309 European ancestry individuals	NA	GCKR	GCKR	7e-24
Broad-Low	1	2:27748992:A_AT	rs1260326	29385134	Kawaguchi T	2018-01-31	PLoS One	Risk estimation model for nonalcoholic fatty liver disease in the Japanese using multiple genetic markers.	Nonalcoholic fatty liver disease	902 Japanese ancestry cases, 7,672 Japanese ancestry controls	NA	GCKR	GCKR	1e-09
Broad-Low	1	2:27748992:A_AT	rs1260326	26974007	Ellinghaus D	2016-03-14	Nat Genet	Analysis of five chronic inflammatory diseases identifies 27 new associations and highlights disease-specific patterns at shared loci.	Chronic inflammatory diseases (ankylosing spondylitis, Crohn's disease, psoriasis, primary sclerosing cholangitis, ulcerative colitis) (pleiotropy)	8,726 European ancestry ankylosing spondylitis cases, 19,085 European ancestry Crohn’s disease cases, 6,530 European ancestry psoriasis cases, 3,408 European ancestry primary sclerosing cholangitis cases, 14,513 European ancestry ulcerative colitis cases, 34,213 European ancestry controls	NA	GCKR	GCKR	2e-23
Broad-Low	1	2:27748992:A_AT	rs1260326	29769521	Ramirez J	2018-05-16	Nat Commun	Thirty loci identified for heart rate response to exercise and recovery implicate autonomic nervous system.	Resting heart rate	67,062 European ancestry individuals	NA	GCKR	GCKR	1e-10
Broad-Low	1	2:27748992:A_AT	rs1260326	29403010	Kanai M	2018-02-05	Nat Genet	Genetic analysis of quantitative traits in the Japanese population links cell types to complex human diseases.	Blood sugar levels	93,146 Japanese ancestry individuals	NA	GCKR	GCKR	2e-16
Broad-Low	1	2:27748992:A_AT	rs1260326	29403010	Kanai M	2018-02-05	Nat Genet	Genetic analysis of quantitative traits in the Japanese population links cell types to complex human diseases.	Gamma glutamyl transferase levels	118,309 Japanese ancestry individuals	NA	GCKR	GCKR	1e-48
Broad-Low	1	2:27748992:A_AT	rs1260326	29403010	Kanai M	2018-02-05	Nat Genet	Genetic analysis of quantitative traits in the Japanese population links cell types to complex human diseases.	Glomerular filtration rate	143,658 Japanese ancestry individuals	NA	GCKR	GCKR	4e-17
Broad-Low	1	2:27748992:A_AT	rs1260326	29403010	Kanai M	2018-02-05	Nat Genet	Genetic analysis of quantitative traits in the Japanese population links cell types to complex human diseases.	Platelet count	108,208 Japanese ancestry individuals	NA	GCKR	GCKR	6e-22
Broad-Low	1	2:27748992:A_AT	rs1260326	29403010	Kanai M	2018-02-05	Nat Genet	Genetic analysis of quantitative traits in the Japanese population links cell types to complex human diseases.	Serum albumin level	102,223 Japanese ancestry individuals	NA	GCKR	GCKR	1e-40
Broad-Low	1	2:27748992:A_AT	rs1260326	29403010	Kanai M	2018-02-05	Nat Genet	Genetic analysis of quantitative traits in the Japanese population links cell types to complex human diseases.	Serum total protein level	113,509 Japanese ancestry individuals	NA	GCKR	GCKR	4e-21
Broad-Low	1	2:27748992:A_AT	rs1260326	29403010	Kanai M	2018-02-05	Nat Genet	Genetic analysis of quantitative traits in the Japanese population links cell types to complex human diseases.	Serum uric acid levels	109,029 Japanese ancestry individuals	NA	GCKR	GCKR	3e-16
Broad-Low	1	2:27748992:A_AT	rs1260326	29403010	Kanai M	2018-02-05	Nat Genet	Genetic analysis of quantitative traits in the Japanese population links cell types to complex human diseases.	Triglyceride levels	105,597 Japanese ancestry individuals	NA	GCKR	GCKR	2e-94
Broad-Low	1	2:27748992:A_AT	rs1260326	29403010	Kanai M	2018-02-05	Nat Genet	Genetic analysis of quantitative traits in the Japanese population links cell types to complex human diseases.	White blood cell count	107,964 Japanese ancestry individuals	NA	GCKR	GCKR	2e-09
Broad-Low	1	2:27748992:A_AT	rs1260326	29403010	Kanai M	2018-02-05	Nat Genet	Genetic analysis of quantitative traits in the Japanese population links cell types to complex human diseases.	Total cholesterol levels	128,305 Japanese ancestry individuals	NA	GCKR	GCKR	3e-19
Broad-Low	1	2:27748992:A_AT	rs1260326	29844224	Loomis SJ	2018-05-29	Diabetes	Genome-Wide Association Study of Serum Fructosamine and Glycated Albumin in Adults Without Diagnosed Diabetes: Results from the Atherosclerosis Risk in Communities Study.	Percent glycated albumin	7,647 European ancestry individuals, 2,104 Black individuals	1,304 European ancestry individuals, 608 Black individuals	GCKR	GCKR	2e-08
Broad-Low	1	2:27748992:A_AT	rs1260326	27898682	Lotta LA	2016-11-29	PLoS Med	Genetic Predisposition to an Impaired Metabolism of the Branched-Chain Amino Acids and Risk of Type 2 Diabetes: A Mendelian Randomisation Analysis.	Branched-chain amino acid levels (Isoleucine)	16,596 European ancestry individuals	NA	GCKR	GCKR	1e-09
Broad-Low	1	2:27748992:A_AT	rs1260326	27898682	Lotta LA	2016-11-29	PLoS Med	Genetic Predisposition to an Impaired Metabolism of the Branched-Chain Amino Acids and Risk of Type 2 Diabetes: A Mendelian Randomisation Analysis.	Branched-chain amino acid levels (Leucine)	16,596 European ancestry individuals	NA	GCKR	GCKR	2e-07
Broad-Low	1	2:27748992:A_AT	rs1260326	27898682	Lotta LA	2016-11-29	PLoS Med	Genetic Predisposition to an Impaired Metabolism of the Branched-Chain Amino Acids and Risk of Type 2 Diabetes: A Mendelian Randomisation Analysis.	Branched-chain amino acid levels (Valine)	16,596 European ancestry individuals	NA	GCKR	GCKR	9e-07
Broad-Low	1	2:27748992:A_AT	rs1260326	28082259	Pankow JS	2017-01-12	Arterioscler Thromb Vasc Biol	Identification of Genetic Variants Linking Protein C and Lipoprotein Metabolism: The ARIC Study (Atherosclerosis Risk in Communities).	Protein C levels	10,778 European ancestry individuals, 2,706 African American individuals	NA	GCKR	GCKR	1e-16
Broad-Low	1	2:27748992:A_AT	rs1260326	30108127	Hoffmann TJ	2018-08-14	Genetics	A Large Multi-ethnic Genome-Wide Association Study of Adult Body Mass Index Identifies Novel Loci.	Body mass index	315,347 European ancestry individuals, 8,322 Hispanic/Latino individuals, 7,290 East Asian ancestry individuals, 3,069 African American individuals, 459 South Asian ancestry individuals	431,743 European ancestry individuals, 9,275 South Asian ancestry individuals, 8,261 African British individuals, 1,822 East Asian ancestry individuals, 7,620 individuals	NR	GCKR	5e-06
Broad-Low	1	2:27748992:A_AT	rs1260326	30275531	Klarin D	2018-10-01	Nat Genet	Genetics of blood lipids among ~300,000 multi-ethnic participants of the Million Veteran Program.	Total cholesterol levels	215,551 European ancestry individuals, 57,332 African American individuals, 24,743 Hispanic individuals	Up to 319,677 individuals	GCKR	GCKR	3e-160
Broad-Low	1	2:27748992:A_AT	rs1260326	30275531	Klarin D	2018-10-01	Nat Genet	Genetics of blood lipids among ~300,000 multi-ethnic participants of the Million Veteran Program.	Triglycerides	215,551 European ancestry individuals, 57,332 African American individuals, 24,743 Hispanic individuals	Up to 319,677 individuals	GCKR	GCKR	1e-300
Broad-Low	1	2:27748992:A_AT	rs1260326	30336701	Sanchez-Roige S	2018-10-19	Am J Psychiatry	Genome-Wide Association Study Meta-Analysis of the Alcohol Use Disorders Identification Test (AUDIT) in Two Population-Based Cohorts.	Alcohol use disorder (consumption score)	121,604 British ancestry individuals	NA	GCKR	GCKR	6e-09
Broad-Low	1	2:27748992:A_AT	rs1260326	30336701	Sanchez-Roige S	2018-10-19	Am J Psychiatry	Genome-Wide Association Study Meta-Analysis of the Alcohol Use Disorders Identification Test (AUDIT) in Two Population-Based Cohorts.	Alcohol use disorder (total score)	141,932 European ancestry individuals	NA	SNX17, GCKR	GCKR	9e-13
Broad-Low	1	2:27748992:A_AT	rs1260326	30593698	Hubel C	2018-12-28	Am J Med Genet B Neuropsychiatr Genet	Genomics of body fat percentage may contribute to sex bias in anorexia nervosa.	Fat-free mass	70,700 European ancestry female individuals, 85,261 European ancestry male individuals	NA	NR	GCKR	1e-12
Broad-Low	1	2:27748992:A_AT	rs1260326	30593698	Hubel C	2018-12-28	Am J Med Genet B Neuropsychiatr Genet	Genomics of body fat percentage may contribute to sex bias in anorexia nervosa.	Fat-free mass	70,700 European ancestry female individuals, 85,261 European ancestry male individuals	NA	NR	GCKR	2e-13
Broad-Low	1	2:27748992:A_AT	rs1260326	30593698	Hubel C	2018-12-28	Am J Med Genet B Neuropsychiatr Genet	Genomics of body fat percentage may contribute to sex bias in anorexia nervosa.	Fat-free mass	70,700 European ancestry female individuals, 85,261 European ancestry male individuals	NA	NR	GCKR	4e-22
Broad-Low	1	2:27748992:A_AT	rs1260326	30595370	Kichaev G	2018-12-27	Am J Hum Genet	Leveraging Polygenic Functional Enrichment to Improve GWAS Power.	Red cell distribution width	approximately 445,000 European ancestry individuals	NA		GCKR	1e-25
Broad-Low	1	2:27748992:A_AT	rs1260326	30595370	Kichaev G	2018-12-27	Am J Hum Genet	Leveraging Polygenic Functional Enrichment to Improve GWAS Power.	Type 2 diabetes	approximately 459,000 European ancestry individuals	NA		GCKR	1e-15
Broad-Low	1	2:27748992:A_AT	rs1260326	30595370	Kichaev G	2018-12-27	Am J Hum Genet	Leveraging Polygenic Functional Enrichment to Improve GWAS Power.	White blood cell count	approximately 444,000 European ancestry individuals	NA		GCKR	4e-59
Broad-Low	1	2:27748992:A_AT	rs1260326	29507422	Hoffmann TJ	2018-03-05	Nat Genet	A large electronic-health-record-based genome-wide study of serum lipids.	Low density lipoprotein cholesterol levels	76,627 European ancestry individuals, 7,795 Hispanic individuals, 6,855 East Asian ancestry individuals, 2,958 African American individuals, 439 South Asian ancestry individuals	NA	NR	GCKR	3e-08
Broad-Low	1	2:27748992:A_AT	rs1260326	29507422	Hoffmann TJ	2018-03-05	Nat Genet	A large electronic-health-record-based genome-wide study of serum lipids.	Low density lipoprotein cholesterol levels	76,627 European ancestry individuals, 7,795 Hispanic individuals, 6,855 East Asian ancestry individuals, 2,958 African American individuals, 439 South Asian ancestry individuals	NA	NR	GCKR	7e-10
Broad-Low	1	2:27748992:A_AT	rs1260326	29507422	Hoffmann TJ	2018-03-05	Nat Genet	A large electronic-health-record-based genome-wide study of serum lipids.	Total cholesterol levels	76,627 European ancestry individuals, 7,795 Hispanic individuals, 6,855 East Asian ancestry individuals, 2,958 African American individuals, 439 South Asian ancestry individuals	NA	NR	GCKR	5e-10
Broad-Low	1	2:27748992:A_AT	rs1260326	29507422	Hoffmann TJ	2018-03-05	Nat Genet	A large electronic-health-record-based genome-wide study of serum lipids.	Total cholesterol levels	76,627 European ancestry individuals, 7,795 Hispanic individuals, 6,855 East Asian ancestry individuals, 2,958 African American individuals, 439 South Asian ancestry individuals	NA	NR	GCKR	2e-56
Broad-Low	1	2:27748992:A_AT	rs1260326	29507422	Hoffmann TJ	2018-03-05	Nat Genet	A large electronic-health-record-based genome-wide study of serum lipids.	Total cholesterol levels	76,627 European ancestry individuals, 7,795 Hispanic individuals, 6,855 East Asian ancestry individuals, 2,958 African American individuals, 439 South Asian ancestry individuals	NA	NR	GCKR	1e-07
Broad-Low	1	2:27748992:A_AT	rs1260326	29507422	Hoffmann TJ	2018-03-05	Nat Genet	A large electronic-health-record-based genome-wide study of serum lipids.	Total cholesterol levels	76,627 European ancestry individuals, 7,795 Hispanic individuals, 6,855 East Asian ancestry individuals, 2,958 African American individuals, 439 South Asian ancestry individuals	NA	NR	GCKR	3e-70
Broad-Low	1	2:27748992:A_AT	rs1260326	29507422	Hoffmann TJ	2018-03-05	Nat Genet	A large electronic-health-record-based genome-wide study of serum lipids.	Triglycerides	76,627 European ancestry individuals, 7,795 Hispanic individuals, 6,855 East Asian ancestry individuals, 2,958 African American individuals, 439 South Asian ancestry individuals	NA	NR	GCKR	1e-26
Broad-Low	1	2:27748992:A_AT	rs1260326	29507422	Hoffmann TJ	2018-03-05	Nat Genet	A large electronic-health-record-based genome-wide study of serum lipids.	Triglycerides	76,627 European ancestry individuals, 7,795 Hispanic individuals, 6,855 East Asian ancestry individuals, 2,958 African American individuals, 439 South Asian ancestry individuals	NA	NR	GCKR	2e-272
Broad-Low	1	2:27748992:A_AT	rs1260326	29507422	Hoffmann TJ	2018-03-05	Nat Genet	A large electronic-health-record-based genome-wide study of serum lipids.	Triglycerides	76,627 European ancestry individuals, 7,795 Hispanic individuals, 6,855 East Asian ancestry individuals, 2,958 African American individuals, 439 South Asian ancestry individuals	NA	NR	GCKR	1e-23
Broad-Low	1	2:27748992:A_AT	rs1260326	29507422	Hoffmann TJ	2018-03-05	Nat Genet	A large electronic-health-record-based genome-wide study of serum lipids.	Triglycerides	76,627 European ancestry individuals, 7,795 Hispanic individuals, 6,855 East Asian ancestry individuals, 2,958 African American individuals, 439 South Asian ancestry individuals	NA	NR	GCKR	1e-300
Broad-Low	1	2:27748992:A_AT	rs1260326	30504769	Ferkingstad E	2018-11-30	Nat Commun	Genome-wide association meta-analysis yields 20 loci associated with gallstone disease.	Gallstone disease	27,174 European ancestry cases, 736,838 European ancestry controls	NA	GCKR	GCKR	2e-16
Broad-Low	1	2:27748992:A_AT	rs1260326	30670697	Kilpelainen TO	2019-01-22	Nat Commun	Multi-ancestry study of blood lipid levels identifies four loci interacting with physical activity.	Triglycerides x physical activity interaction (2df test)	7,294 African American inactive individuals, 12,832 African American active individuals, 1,352 Asian ancestry inactive individuals, 3,049 Asian ancestry active individuals, 20,622 European ancestry inactive individuals, 51,480 European ancestry active individuals, 2,166 Hispanic or Latin American inactive individuals, 3,486 Hispanic or Latin American active individuals	580 African American inactive individuals, 1,540 African American active individuals, 1,217 South African Black ancestry inactive individuals, 389 South African Black ancestry active individuals, 765 East Asian ancestry inactive individuals, 1,814 East Asian ancestry active individuals, 724 South Asian ancestry inactive individuals, 1,424 South Asian ancestry active individuals, 32,456 European a…	NR	GCKR	3e-259
Broad-Low	1	2:27748992:A_AT	rs1260326	30643258	Karlsson Linner R	2019-01-14	Nat Genet	Genome-wide association analyses of risk tolerance and risky behaviors in over 1 million individuals identify hundreds of loci and shared genetic influences.	Alcohol consumption (drinks per week)	414,343 European ancestry individuals	NA	GCKR	GCKR	1e-52
Broad-Low	1	2:27748992:A_AT	rs1260326	30604766	Morris AP	2019-01-03	Nat Commun	Trans-ethnic kidney function association study reveals putative causal genes and effects on kidney-specific disease aetiologies.	Estimated glomerular filtration rate	134,070 European ancestry individuals, 143,658 East Asian ancestry individuals, 26,344 Hispanic or Latino ancestry individuals, 8,224 African American individuals	NA	GCKR	GCKR	2e-35
Broad-Low	1	2:27748992:A_AT	rs1260326	30642921	de Vries PS	2019-01-14	Blood	A genome-wide association study identifies new loci for factor VII and implicates factor VII in ischemic stroke etiology.	Factor VII activity	20,014 European ancestry individuals, 3,420 African American individuals	NA	GCKR	GCKR	2e-30
Broad-Low	1	2:27748992:A_AT	rs1260326	30642921	de Vries PS	2019-01-14	Blood	A genome-wide association study identifies new loci for factor VII and implicates factor VII in ischemic stroke etiology.	Factor VII activity	20,014 European ancestry individuals, 3,420 African American individuals	NA	GCKR	GCKR	2e-28
Broad-Low	1	2:27748992:A_AT	rs1260326	30642921	de Vries PS	2019-01-14	Blood	A genome-wide association study identifies new loci for factor VII and implicates factor VII in ischemic stroke etiology.	Factor VII activity or levels	24,075 European ancestry individuals, 3,420 African American individuals	NA	GCKR	GCKR	8e-34
Broad-Low	1	2:27748992:A_AT	rs1260326	30643251	Liu M	2019-01-14	Nat Genet	Association studies of up to 1.2 million individuals yield new insights into the genetic etiology of tobacco and alcohol use.	Alcohol consumption (drinks per week)	up to 941,280 European ancestry individuals	NA	NR	GCKR	8e-45
Broad-Low	1	2:27748992:A_AT	rs1260326	30643251	Liu M	2019-01-14	Nat Genet	Association studies of up to 1.2 million individuals yield new insights into the genetic etiology of tobacco and alcohol use.	Alcohol consumption (drinks per week) (MTAG)	up to 1,039,210 European ancestry individuals	NA	NR	GCKR	3e-44
Broad-Low	1	2:27748992:A_AT	rs1260326	29632382	Mahajan A	2018-04-09	Nat Genet	Refining the accuracy of validated target identification through coding variant fine-mapping in type 2 diabetes.	Type 2 diabetes	48,286 European ancestry cases, 250,671 European ancestry controls, 33,126 African American, East Asian, Hispanic/Latino or South Asian cases, 120,161 African American, East Asian, Hispanic/Latino or South Asian controls	NA	GCKR	GCKR	5e-25
Broad-Low	1	2:27748992:A_AT	rs1260326	29632382	Mahajan A	2018-04-09	Nat Genet	Refining the accuracy of validated target identification through coding variant fine-mapping in type 2 diabetes.	Type 2 diabetes	up to 48,286 European ancestry cases, up to 250,671 European ancestry controls	NA	GCKR	GCKR	1e-15
Broad-Low	1	2:27748992:A_AT	rs1260326	29632382	Mahajan A	2018-04-09	Nat Genet	Refining the accuracy of validated target identification through coding variant fine-mapping in type 2 diabetes.	Type 2 diabetes (adjusted for BMI)	48,286 European ancestry cases, 250,671 European ancestry controls, 33,126 African American, East Asian, Hispanic/Latino or South Asian cases, 120,161 African American, East Asian, Hispanic/Latino or South Asian controls	NA	GCKR	GCKR	3e-18
Broad-Low	1	2:27748992:A_AT	rs1260326	29632382	Mahajan A	2018-04-09	Nat Genet	Refining the accuracy of validated target identification through coding variant fine-mapping in type 2 diabetes.	Type 2 diabetes (adjusted for BMI)	up to 48,286 European ancestry cases, up to 250,671 European ancestry controls	NA	GCKR	GCKR	1e-14
Broad-Low	1	2:27748992:A_AT	rs1260326	30388399	Ligthart S	2018-11-01	Am J Hum Genet	Genome Analyses of >200,000 Individuals Identify 58 Loci for Chronic Inflammation and Highlight Pathways that Link Inflammation and Complex Disorders.	C-reactive protein levels	148,164 European ancestry individuals	NA	GCKR	GCKR	9e-86
Broad-Low	1	2:27748992:A_AT	rs1260326	30388399	Ligthart S	2018-11-01	Am J Hum Genet	Genome Analyses of >200,000 Individuals Identify 58 Loci for Chronic Inflammation and Highlight Pathways that Link Inflammation and Complex Disorders.	C-reactive protein levels	up to 92,771 European ancestry males, up to 113,387 European ancestry females	NA	GCKR	GCKR	3e-92
Broad-Low	1	2:27748992:A_AT	rs1260326	30388399	Ligthart S	2018-11-01	Am J Hum Genet	Genome Analyses of >200,000 Individuals Identify 58 Loci for Chronic Inflammation and Highlight Pathways that Link Inflammation and Complex Disorders.	C-reactive protein levels	up to 92,771 European ancestry males, up to 113,387 European ancestry females	NA	GCKR	GCKR	2e-78
Broad-Low	1	2:27748992:A_AT	rs1260326	30388399	Ligthart S	2018-11-01	Am J Hum Genet	Genome Analyses of >200,000 Individuals Identify 58 Loci for Chronic Inflammation and Highlight Pathways that Link Inflammation and Complex Disorders.	C-reactive protein levels	up to 92,771 European ancestry males, up to 113,387 European ancestry females	NA	GCKR	GCKR	8e-23
Broad-Low	1	2:27748992:A_AT	rs1260326	30911093	Bandesh K	2019-03-25	J Hum Genet	Genome-wide association study of blood lipids in Indians confirms universality of established variants.	Triglyceride levels	1,036 Indian ancestry individuals	4,235 Indian ancestry individuals, 188,577 European ancestry individuals, 7,898 East Asian, South Asian and African ancestry individuals	GCKR	GCKR	1e-06
Broad-Low	1	2:27731212:C_T	rs3817588	27286809	Ligthart S	2016-06-10	BMC Genomics	Bivariate genome-wide association study identifies novel pleiotropic loci for lipids and inflammation.	C-reactive protein levels or LDL-cholesterol levels (pleiotropy)	65,000 individuals (C-reactive protein), 95,454 individuals (LDL-cholesterol)	NA	GCKR	GCKR	6e-12
Broad-Low	1	2:27731212:C_T	rs3817588	29404214	Andaleon A	2018-01-29	PeerJ	Gene-based association study for lipid traits in diverse cohorts implicates BACE1 and SIDT2 regulation in triglyceride levels.	Triglycerides	1,017 Yoruban ancestry individuals, 1,765 Filipino ancestry individuals	NA	GCKR	GCKR	3e-07
Broad-Low	1	2:27748992:A_AT	rs6547692	29403010	Kanai M	2018-02-05	Nat Genet	Genetic analysis of quantitative traits in the Japanese population links cell types to complex human diseases.	Lactate dehydrogenase levels	126,319 Japanese ancestry individuals	NA	GCKR	GCKR	4e-10
Broad-Low	1	2:27748992:A_AT	rs6547692	29403010	Kanai M	2018-02-05	Nat Genet	Genetic analysis of quantitative traits in the Japanese population links cell types to complex human diseases.	Chloride levels	126,402 Japanese ancestry individuals	NA	GCKR	GCKR	8e-10
Broad-Low	1	2:27748992:A_AT	rs780096	29304378	Medina-Gomez C	2018-01-04	Am J Hum Genet	Life-Course Genome-wide Association Study Meta-analysis of Total Body BMD and Assessment of Age-Specific Effects.	Total body bone mineral density	56,284 European ancestry individuals, up to 1,333 African American individuals, up to 9,328 admixed individuals	NA	GCKR	GCKR	5e-08
Broad-Low	1	2:27748992:A_AT	rs780095	28270201	Nagy R	2017-03-07	Genome Med	Exploration of haplotype research consortium imputation for genome-wide association studies in 20,032 Generation Scotland participants.	Fasting plasma glucose	15,226 British ancestry non-diabetics individuals from 6863 families, 948 British ancestry diabetic individuals from 6863 families.	NA	GCKR	GCKR	8e-09
Broad-Low	1	2:27748992:A_AT	rs780094	18179892	Wallace C	2008-01-10	Am J Hum Genet	Genome-wide association study identifies genes for biomarkers of cardiovascular disease: serum urate and dyslipidemia.	LDL cholesterol	1,955 European ancestry hypertensive individuals	2,033 European ancestry individuals from 519 families, 1,461 European ancestry twins	GCKR	GCKR	5e-07
Broad-Low	1	2:27748992:A_AT	rs780094	18193044	Kathiresan S	2008-01-13	Nat Genet	Six new loci associated with blood low-density lipoprotein cholesterol, high-density lipoprotein cholesterol or triglycerides in humans.	Triglycerides	2,758 European ancestry individuals	18,554 European ancestry individuals	GCKR	GCKR	3e-14
Broad-Low	1	2:27748992:A_AT	rs780094	18439548	Ridker PM	2008-04-24	Am J Hum Genet	Loci related to metabolic-syndrome pathways including LEPR,HNF1A, IL6R, and GCKR associate with plasma C-reactive protein: the Women's Genome Health Study.	C-reactive protein	6,345 European ancestry female individuals	NA	GCKR	GCKR	7e-15
Broad-Low	1	2:27748992:A_AT	rs780094	18193043	Willer CJ	2008-01-13	Nat Genet	Newly identified loci that influence lipid concentrations and risk of coronary artery disease.	Triglycerides	8,684 European ancestry individuals	9,741 European ancestry individuals	GCKR	GCKR	6e-32
Broad-Low	1	2:27748992:A_AT	rs780094	19060911	Aulchenko YS	2008-12-07	Nat Genet	Loci influencing lipid levels and coronary heart disease risk in 16 European population cohorts.	Triglycerides	17,100 European ancestry individuals, 715 Orcadian individuals	NA	GCKR	GCKR	3e-20
Broad-Low	1	2:27748992:A_AT	rs780094	17463246	Saxena R	2007-04-26	Science	Genome-wide association analysis identifies loci for type 2 diabetes and triglyceride levels.	Triglycerides	2,659 European ancestry type 2 diabetes cases and controls	5,217 European ancestry individuals	GCKR	GCKR	9e-08
Broad-Low	1	2:27748992:A_AT	rs780094	19503597	Kolz M	2009-06-05	PLoS Genet	Meta-analysis of 28,141 individuals identifies common variants within five new loci that influence uric acid concentrations.	Uric acid levels	12,328 European ancestry males, 15,813 European ancestry females	NA	GCKR	GCKR	1e-09
Broad-Low	1	2:27748992:A_AT	rs780094	20081858	Dupuis J	2010-01-17	Nat Genet	New genetic loci implicated in fasting glucose homeostasis and their impact on type 2 diabetes risk.	Fasting blood glucose	46,186 European ancestry individuals	76,558 European ancestry individuals	GCKR	GCKR	6e-38
Broad-Low	1	2:27748992:A_AT	rs780094	20081858	Dupuis J	2010-01-17	Nat Genet	New genetic loci implicated in fasting glucose homeostasis and their impact on type 2 diabetes risk.	Fasting blood insulin	38,238 European ancestry individuals	62,264 European ancestry individuals	GCKR	GCKR	4e-20
Broad-Low	1	2:27748992:A_AT	rs780094	21829377	Lemaitre RN	2011-07-28	PLoS Genet	Genetic loci associated with plasma phospholipid n-3 fatty acids: a meta-analysis of genome-wide association studies from the CHARGE Consortium.	Plasma omega-3 polyunsaturated fatty acid levels (docosapentaenoic acid)	8,866 European ancestry individuals	NA	GCKR	GCKR	9e-09
Broad-Low	1	2:27748992:A_AT	rs780094	21886157	Suhre K	2011-08-31	Nature	Human metabolic individuality in biomedical and pharmaceutical research.	Metabolic traits	2,820 European ancestry individuals	NA	GCKR	GCKR	6e-53
Broad-Low	1	2:27748992:A_AT	rs780094	22399527	Kristiansson K	2012-03-07	Circ Cardiovasc Genet	Genome-wide screen for metabolic syndrome susceptibility Loci reveals strong lipid gene contribution but no evidence for common genetic basis for clustering of metabolic syndrome traits.	Metabolic syndrome	2,637 European ancestry cases, 7,927 European ancestry controls	NA	GCKR	GCKR	6e-20
Broad-Low	1	2:27748992:A_AT	rs780094	22581228	Manning AK	2012-05-13	Nat Genet	A genome-wide approach accounting for body mass index identifies genetic variants influencing fasting glycemic traits and insulin resistance.	Fasting blood glucose (BMI interaction)	Up to 58,074 European ancestry individuals	Up tp 38,422 European ancestry individuals	GCKR	GCKR	4e-24
Broad-Low	1	2:27748992:A_AT	rs780094	22581228	Manning AK	2012-05-13	Nat Genet	A genome-wide approach accounting for body mass index identifies genetic variants influencing fasting glycemic traits and insulin resistance.	Fasting blood insulin (BMI interaction)	Up to 51,750 European ancestry individuals	Up to 33,823 European ancestry individuals	GCKR	GCKR	3e-10
Broad-Low	1	2:27748992:A_AT	rs780094	20139978	Kamatani Y	2010-02-07	Nat Genet	Genome-wide association study of hematological and biochemical traits in a Japanese population.	Urate levels	8,868 Japanese ancestry individuals	NA	GCKR	GCKR	5e-06
Broad-Low	1	2:27748992:A_AT	rs780094	23726366	Coram MA	2013-05-29	Am J Hum Genet	Genome-wide characterization of shared and distinct genetic components that influence blood lipid levels in ethnically diverse human populations.	Triglycerides	7,601 African American individuals, 3,335 Hispanic individuals	7,138 African American individuals	GCKR	GCKR	7e-09
Broad-Low	1	2:27748992:A_AT	rs780094	24068962	O'Seaghdha CM	2013-09-19	PLoS Genet	Meta-analysis of genome-wide association studies identifies six new Loci for serum calcium concentrations.	Calcium levels	39,400 European ancestry individuals	Up to 21,679 European ancestry individuals	GCKR	GCKR	1e-10
Broad-Low	1	2:27748992:A_AT	rs780094	25187374	Hwang JY	2014-09-03	Diabetes	Genome-wide association meta-analysis identifies novel variants associated with fasting plasma glucose in East Asians.	Fasting plasma glucose	24,740 East Asian ancestry individuals	21,345 East Asian ancestry individuals	GCKR	GCKR	4e-09
Broad-Low	1	2:27748992:A_AT	rs780094	25282103	Wood AR	2014-10-05	Nat Genet	Defining the role of common variation in the genomic and biological architecture of adult human height.	Height	253,288 European ancestry individuals	80,067 European ancestry individuals	GCKR	GCKR	6e-12
Broad-Low	1	2:27748992:A_AT	rs780094	25811787	Huffman JE	2015-03-26	PLoS One	Modulation of genetic associations with serum urate levels by body-mass-index in humans.	Urate levels in obese individuals	4,613 European ancestry male individuals, 4,690 European ancestry female individuals, 142 European ancestry individuals	NA	GCKR	GCKR	2e-08
Broad-Low	1	2:27748992:A_AT	rs780094	25811787	Huffman JE	2015-03-26	PLoS One	Modulation of genetic associations with serum urate levels by body-mass-index in humans.	Urate levels in overweight individuals	up to 10,058 European ancestry male individuals, up to 7,189 European ancestry female individuals	NA	GCKR	GCKR	6e-06
Broad-Low	1	2:27748992:A_AT	rs780094	27599772	Ram R	2016-09-07	Clin Genet	A common variant association study in ethnic Saudi Arabs reveals novel susceptibility loci for hypertriglyceridemia.	Hypertriglyceridemia	927 Saudi Arabian ancestry cases, 3,159 Saudi Arabian ancestry controls	317 Saudi Arabian ancestry cases, 1,098 Saudi Arabian ancestry controls	GCKR	GCKR	2e-08
Broad-Low	1	2:27748992:A_AT	rs780094	27899376	Nakayama A	2016-11-29	Ann Rheum Dis	GWAS of clinically defined gout and subtypes identifies multiple susceptibility loci that include urate transporter genes.	Renal underexcretion gout	619 Japanese ancestry cases, 1,213 Japanese ancestry controls	696 Japanese ancestry cases, 1,268 Japanese ancestry controls	GCKR	GCKR	2e-09
Broad-Low	1	2:27748992:A_AT	rs780094	27911795	Schumann G	2016-11-28	Proc Natl Acad Sci U S A	KLB is associated with alcohol drinking, and its gene product β-Klotho is necessary for FGF21 regulation of alcohol preference.	Alcohol consumption	up to 70,460 European ancestry drinker individuals	up to 35,438 European ancestry drinker individuals	GCKR	GCKR	2e-07
Broad-Low	1	2:27748992:A_AT	rs780094	27790247	He L	2016-11-03	Front Genet	Pleiotropic Meta-Analyses of Longitudinal Studies Discover Novel Genetic Variants Associated with Age-Related Diseases.	Age-related disease endophenotypes	9,618 European ancestry individuals	19,796 European ancestry individuals	NR	GCKR	8e-101
Broad-Low	1	2:27748992:A_AT	rs780094	27790247	He L	2016-11-03	Front Genet	Pleiotropic Meta-Analyses of Longitudinal Studies Discover Novel Genetic Variants Associated with Age-Related Diseases.	Age-related diseases, mortality and associated endophenotypes	9,618 European ancestry individuals	19,796 European ancestry individuals	NR	GCKR	4e-91
Broad-Low	1	2:27748992:A_AT	rs780094	28334899	Spracklen CN	2017-02-21	Hum Mol Genet	Association analyses of East Asian individuals and trans-ancestry analyses with European individuals reveal new loci associated with cholesterol and triglyceride levels.	Triglyceride levels	28,183 East Asian ancestry individuals, 177,861 European ancestry individuals	10,857 Chinese ancestry individuals	GCKR	GCKR	7e-30
Broad-Low	1	2:27748992:A_AT	rs780094	28298293	Hu Y	2017-03-15	J Lipid Res	Discovery and fine-mapping of loci associated with MUFAs through trans-ethnic meta-analysis in Chinese and European populations.	Gondoic acid (20:1n-9) levels	3,521 Chinese ancestry individuals, 12,020 European ancestry individuals	NA	GCKR	GCKR	6e-07
Broad-Low	1	2:27748992:A_AT	rs780094	28298293	Hu Y	2017-03-15	J Lipid Res	Discovery and fine-mapping of loci associated with MUFAs through trans-ethnic meta-analysis in Chinese and European populations.	Gondoic acid (20:1n-9) levels	3,521 Chinese ancestry individuals, 12,020 European ancestry individuals	NA	GCKR	GCKR	3e-08
Broad-Low	1	2:27748992:A_AT	rs780094	28485404	Jorgenson E	2017-05-09	Mol Psychiatry	Genetic contributors to variation in alcohol consumption vary by race/ethnicity in a large multi-ethnic genome-wide association study.	Alcohol consumption (drinks per week)	23,104 European ancestry non-drinker individuals, 47,967 European ancestry drinker individuals, 2,673 Hispanic/Latino non-drinker individuals, 4,374 Hispanic/Latino drinker individuals, 3,288 East Asian ancestry non-drinker individuals, 2,746 East Asian ancestry drinker individuals, 1,165 African American non-drinkers individuals, 1,310 African American drinker individuals.	NA	GCKR	GCKR	2e-07
Broad-Low	1	2:27748992:A_AT	rs780094	27863252	Astle WJ	2016-11-17	Cell	The Allelic Landscape of Human Blood Cell Trait Variation and Links to Common Complex Disease.	Red blood cell count	172,952 European ancestry individuals	NA	GCKR	GCKR	8e-09
Broad-Low	1	2:27748992:A_AT	rs780094	28869590	Zhao W	2017-09-04	Nat Genet	Identification of new susceptibility loci for type 2 diabetes and shared etiological pathways with coronary heart disease.	Type 2 diabetes	6,353 South Asian ancestry cases, 7,179 South Asian ancestry controls, 3,871 European ancestry cases, 16,427 European ancestry controls, 34,840 cases, 114,981 controls	7,888 South Asian ancestry cases, 20,679 South Asian ancestry controls, 387 European ancestry cases, 2,092 European ancestry controls, 19,998 East Asian ancestry cases, 30,983 East Asian ancestry controls	GCKR	GCKR	2e-17
Broad-Low	1	2:27748992:A_AT	rs780094	28869590	Zhao W	2017-09-04	Nat Genet	Identification of new susceptibility loci for type 2 diabetes and shared etiological pathways with coronary heart disease.	Type 2 diabetes	6,353 South Asian ancestry cases, 7,179 South Asian ancestry controls, 3,871 European ancestry cases, 16,427 European ancestry controls, 34,840 cases, 114,981 controls	7,888 South Asian ancestry cases, 20,679 South Asian ancestry controls, 387 European ancestry cases, 2,092 European ancestry controls, 19,998 East Asian ancestry cases, 30,983 East Asian ancestry controls	GCKR	GCKR	2e-07
Broad-Low	1	2:27748992:A_AT	rs780094	22885922	Morris AP	2012-09-01	Nat Genet	Large-scale association analysis provides insights into the genetic architecture and pathophysiology of type 2 diabetes.	Type 2 diabetes	6,377 European ancestry male cases, 5,794 European ancestry female cases, 22,243 European ancestry male controls, 34,619 European ancestry female controls	12,938 European ancestry male cases, 8,553 European ancestry female cases, 904 Pakistani ancestry male cases, 274 Pakistani ancestry female cases, 30,273 European ancestry male controls, 25,374 European ancestry female controls, 2,088 Pakistani ancestry male controls, 384 Pakistani ancestry female controls	GCKR	GCKR	5e-07
Broad-Low	1	2:27748992:A_AT	rs780094	20081858	Dupuis J	2010-01-17	Nat Genet	New genetic loci implicated in fasting glucose homeostasis and their impact on type 2 diabetes risk.	Homeostasis model assessment of insulin resistance	37,037 European ancestry individuals	62,264 European ancestry individuals	GCKR	GCKR	3e-24
Broad-Low	1	2:27748992:A_AT	rs780094	22581228	Manning AK	2012-05-13	Nat Genet	A genome-wide approach accounting for body mass index identifies genetic variants influencing fasting glycemic traits and insulin resistance.	Fasting blood glucose	Up to 58,074 European ancestry individuals	Up tp 38,422 European ancestry individuals	GCKR	GCKR	3e-24
Broad-Low	1	2:27748992:A_AT	rs780094	22581228	Manning AK	2012-05-13	Nat Genet	A genome-wide approach accounting for body mass index identifies genetic variants influencing fasting glycemic traits and insulin resistance.	Fasting blood insulin	Up to 51,750 European ancestry individuals	Up to 33,823 European ancestry individuals	GCKR	GCKR	3e-09
Broad-Low	1	2:27748992:A_AT	rs780094	29385134	Kawaguchi T	2018-01-31	PLoS One	Risk estimation model for nonalcoholic fatty liver disease in the Japanese using multiple genetic markers.	Nonalcoholic fatty liver disease	902 Japanese ancestry cases, 7,672 Japanese ancestry controls	NA	C2orf16, GCKR	GCKR	2e-08
Broad-Low	1	2:27748992:A_AT	rs780094	29615537	Kulminski AM	2018-03-01	Aging (Albany NY)	Strong impact of natural-selection-free heterogeneity in genetics of age-related phenotypes.	Blood glucose levels	up to 33,431 European ancestry individuals	NA	GCKR	GCKR	3e-08
Broad-Low	1	2:27748992:A_AT	rs780094	29615537	Kulminski AM	2018-03-01	Aging (Albany NY)	Strong impact of natural-selection-free heterogeneity in genetics of age-related phenotypes.	Total cholesterol levels	up to 33,431 European ancestry individuals	NA	GCKR	GCKR	2e-13
Broad-Low	1	2:27748992:A_AT	rs780094	29615537	Kulminski AM	2018-03-01	Aging (Albany NY)	Strong impact of natural-selection-free heterogeneity in genetics of age-related phenotypes.	Triglyceride levels	up to 33,431 European ancestry individuals	NA	GCKR	GCKR	2e-41
Broad-Low	1	2:27748992:A_AT	rs780094	29632305	Lee HS	2018-04-09	Sci Rep	New Common and Rare Variants Influencing Metabolic Syndrome and Its Individual Components in a Korean Population.	Metabolic syndrome (multivariate analysis)	1,946 Korean ancestry cases, 6,427 Korean ancestry controls	430 Korean ancestry cases, 3,264 Korean ancestry controls	GCKR	GCKR	3e-09
Broad-Low	1	2:27748992:A_AT	rs780094	23093944	Krumsiek J	2012-10-18	PLoS Genet	Mining the unknown: a systems approach to metabolite identification combining genetic and metabolic information.	Serum metabolite levels	1,678 European ancestry individuals	NA	GCKR	GCKR	2e-24
Broad-Low	1	2:27748992:A_AT	rs780094	29743933	Wu B	2018-03-18	Comput Math Methods Med	Fast and Accurate Genome-Wide Association Test of Multiple Quantitative Traits.	Glycemic traits (multi-trait analysis)	5,947 European ancestry individuals	NA	NR	GCKR	1e-10
Broad-Low	1	2:27748992:A_AT	rs780094	30275531	Klarin D	2018-10-01	Nat Genet	Genetics of blood lipids among ~300,000 multi-ethnic participants of the Million Veteran Program.	LDL cholesterol	215,551 European ancestry individuals, 57,332 African American individuals, 24,743 Hispanic individuals	Up to 319,677 individuals	GCKR	GCKR	3e-21
Broad-Low	1	2:27748992:A_AT	rs780094	30054458	Xue A	2018-07-27	Nat Commun	Genome-wide association analyses identify 143 risk variants and putative regulatory mechanisms for type 2 diabetes.	Type 2 diabetes	61,714 European ancestry cases, 1,178 Pakistani ancestry cases, 593,952 European ancestry controls, 2,472 Pakistani ancestry controls	NA	GCKR	GCKR	5e-21
Broad-Low	1	2:27748992:A_AT	rs780093	20705733	O'Seaghdha CM	2010-08-12	Hum Mol Genet	Common variants in the calcium-sensing receptor gene are associated with total serum calcium levels.	Calcium levels	20,611 European ancestry individuals	NA	FNDC4, IFT172, GCKR, C2orf16	GCKR	7e-06
Broad-Low	1	2:27748992:A_AT	rs780093	20884846	Yang Q	2010-09-30	Circ Cardiovasc Genet	Multiple genetic loci influence serum urate levels and their relationship with gout and cardiovascular disease risk factors.	Urate levels	28,283 European ancestry individuals	22,054 European ancestry individuals	GCKR	GCKR	4e-17
Broad-Low	1	2:27748992:A_AT	rs780093	21386085	Kraja AT	2011-03-08	Diabetes	A bivariate genome-wide approach to metabolic syndrome: STAMPEED consortium.	Triglycerides-Blood Pressure (TG-BP)	22,161 European ancestry individuals	NA	GCKR	GCKR	3e-10
Broad-Low	1	2:27748992:A_AT	rs780093	21386085	Kraja AT	2011-03-08	Diabetes	A bivariate genome-wide approach to metabolic syndrome: STAMPEED consortium.	Waist Circumference - Triglycerides (WC-TG)	22,161 European ancestry individuals	NA	GCKR	GCKR	2e-12
Broad-Low	1	2:27748992:A_AT	rs780093	22747683	Eriksson N	2012-06-30	BMC Med Genet	Genetic variants associated with breast size also influence breast cancer risk.	Breast size	16,175 European ancestry female individuals	NA	SLC4A1AP	GCKR	5e-06
Broad-Low	1	2:27748992:A_AT	rs780093	22829776	Coviello AD	2012-07-19	PLoS Genet	A genome-wide association meta-analysis of circulating sex hormone-binding globulin reveals multiple Loci implicated in sex steroid hormone regulation.	Sex hormone-binding globulin levels	21,791 European ancestry individuals	8,175 European ancestry individuals	GCKR	GCKR	2e-16
Broad-Low	1	2:27748992:A_AT	rs780093	22829776	Coviello AD	2012-07-19	PLoS Genet	A genome-wide association meta-analysis of circulating sex hormone-binding globulin reveals multiple Loci implicated in sex steroid hormone regulation.	Sex hormone-binding globulin levels	21,791 European ancestry individuals	8,175 European ancestry individuals	GCKR	GCKR	7e-08
Broad-Low	1	2:27748992:A_AT	rs780093	22829776	Coviello AD	2012-07-19	PLoS Genet	A genome-wide association meta-analysis of circulating sex hormone-binding globulin reveals multiple Loci implicated in sex steroid hormone regulation.	Sex hormone-binding globulin levels	21,791 European ancestry individuals	8,175 European ancestry individuals	GCKR	GCKR	9e-11
Broad-Low	1	2:27748992:A_AT	rs780093	21102463	Franke A	2010-11-21	Nat Genet	Genome-wide meta-analysis increases to 71 the number of confirmed Crohn's disease susceptibility loci.	Crohn's disease	6,333 European ancestry cases, 15,056 European ancestry controls	15,694 European ancestry cases, 14,026 European ancestry controls, 414 European ancestry trios	GCKR	GCKR	5e-11
Broad-Low	1	2:27748992:A_AT	rs780093	23362303	Wu JH	2013-01-29	Circ Cardiovasc Genet	Genome-wide association study identifies novel loci associated with concentrations of four plasma phospholipid fatty acids in the de novo lipogenesis pathway: results from the Cohorts for Heart and Aging Research in Genomic Epidemiology (CHARGE) consortium.	Palmitic acid (16:0) levels	8,961 European ancestry individuals		GCKR	GCKR	3e-06
Broad-Low	1	2:27748992:A_AT	rs780093	23362303	Wu JH	2013-01-29	Circ Cardiovasc Genet	Genome-wide association study identifies novel loci associated with concentrations of four plasma phospholipid fatty acids in the de novo lipogenesis pathway: results from the Cohorts for Heart and Aging Research in Genomic Epidemiology (CHARGE) consortium.	Palmitoleic acid (16:1n-7) levels	8,961 European ancestry individuals		ZNF512, XAB1, GCKR, C2orf16	GCKR	1e-09
Broad-Low	1	2:27748992:A_AT	rs780093	25524916	Palmer ND	2014-12-18	Diabetes	Genetic Variants Associated With Quantitative Glucose Homeostasis Traits Translate to Type 2 Diabetes in Mexican Americans: The GUARDIAN (Genetics Underlying Diabetes in Hispanics) Consortium.	Glucose homeostasis traits	up to 4,176 Mexican American individuals	NA	GCKR	GCKR	1e-06
Broad-Low	1	2:27748992:A_AT	rs780093	26780889	Below JE	2016-01-19	Sci Rep	Meta-analysis of lipid-traits in Hispanics identifies novel loci, population-specific effects, and tissue-specific enrichment of eQTLs.	Triglycerides	4,383 Mexican ancestry individuals	7,876 Latin American/Hispanic individuals, European ancestry individuals (Global Lipids Genetics Consortium et al, 2013)	GCKR	GCKR	3e-15
Broad-Low	1	2:27748992:A_AT	rs780093	26833098	Kilpelainen TO	2016-02-01	Nat Commun	Genome-wide meta-analysis uncovers novel loci influencing circulating leptin levels.	circulating leptin levels	14,586 European ancestry men, 20,706 European ancestry women	8,554 European ancestry men, 8,337 European ancestry women	GCKR	GCKR	2e-10
Broad-Low	1	2:27748992:A_AT	rs780093	26833098	Kilpelainen TO	2016-02-01	Nat Commun	Genome-wide meta-analysis uncovers novel loci influencing circulating leptin levels.	circulating leptin levels	14,586 European ancestry men, 20,706 European ancestry women	8,554 European ancestry men, 8,337 European ancestry women	GCKR	GCKR	8e-07
Broad-Low	1	2:27748992:A_AT	rs780093	26833098	Kilpelainen TO	2016-02-01	Nat Commun	Genome-wide meta-analysis uncovers novel loci influencing circulating leptin levels.	circulating leptin levels adjusted for BMI	up to 14,094 European ancestry men, up to 19,893 European ancestry women	up to 9,076 European ancestry men, up to 9,150 European ancestry women	GCKR	GCKR	1e-06
Broad-Low	1	2:27748992:A_AT	rs780093	26833098	Kilpelainen TO	2016-02-01	Nat Commun	Genome-wide meta-analysis uncovers novel loci influencing circulating leptin levels.	circulating leptin levels adjusted for BMI	up to 14,094 European ancestry men, up to 19,893 European ancestry women	up to 9,076 European ancestry men, up to 9,150 European ancestry women	GCKR	GCKR	4e-10
Broad-Low	1	2:27748992:A_AT	rs780093	26818947	Imamura M	2016-01-28	Nat Commun	Genome-wide association studies in the Japanese population identify seven novel loci for type 2 diabetes.	Type 2 diabetes	15,463 Japanese ancestry cases, 26,183 Japanese ancestry controls	20,490 East Asian ancestry cases, 22,922 East Asian ancestry controls, 38,947 European ancestry cases, 121,903 European ancestry controls, 10,587 South Asian ancestry cases, 14,378 South Asian ancestry controls, 3,848 Mexican/Latino cases, 4,366 Mexican/Latino controls	GCKR	GCKR	2e-06
Broad-Low	1	2:27748992:A_AT	rs780093	28334899	Spracklen CN	2017-02-21	Hum Mol Genet	Association analyses of East Asian individuals and trans-ancestry analyses with European individuals reveal new loci associated with cholesterol and triglyceride levels.	Total cholesterol levels	32,576 East Asian ancestry individuals, 187,365 European ancestry individuals	10,855 Chinese ancestry individuals	GCKR	GCKR	3e-47
Broad-Low	1	2:27748992:A_AT	rs780093	28452372	Gorski M	2017-04-28	Sci Rep	1000 Genomes-based meta-analysis identifies 10 novel loci for kidney function.	Glomerular filtration rate (creatinine)	110,517 European ancestry individuals		GCKR	GCKR	2e-16
Broad-Low	1	2:27748992:A_AT	rs780093	28298293	Hu Y	2017-03-15	J Lipid Res	Discovery and fine-mapping of loci associated with MUFAs through trans-ethnic meta-analysis in Chinese and European populations.	Palmitoleic acid (16:1n-7) levels	3,521 Chinese ancestry individuals, European individuals (see Wu 2013).	NA	GCKR	GCKR	4e-12
Broad-Low	1	2:27748992:A_AT	rs780093	30595370	Kichaev G	2018-12-27	Am J Hum Genet	Leveraging Polygenic Functional Enrichment to Improve GWAS Power.	Cardiovascular disease	approximately 459,000 European ancestry individuals	NA		GCKR	7e-14
Broad-Low	1	2:27748992:A_AT	rs780093	29507422	Hoffmann TJ	2018-03-05	Nat Genet	A large electronic-health-record-based genome-wide study of serum lipids.	Low density lipoprotein cholesterol levels	76,627 European ancestry individuals, 7,795 Hispanic individuals, 6,855 East Asian ancestry individuals, 2,958 African American individuals, 439 South Asian ancestry individuals	NA	NR	GCKR	6e-07
Broad-Low	1	2:27748992:A_AT	rs780093	29507422	Hoffmann TJ	2018-03-05	Nat Genet	A large electronic-health-record-based genome-wide study of serum lipids.	Total cholesterol levels	76,627 European ancestry individuals, 7,795 Hispanic individuals, 6,855 East Asian ancestry individuals, 2,958 African American individuals, 439 South Asian ancestry individuals	NA	NR	GCKR	2e-08
Broad-Low	1	2:27748992:A_AT	rs780093	29507422	Hoffmann TJ	2018-03-05	Nat Genet	A large electronic-health-record-based genome-wide study of serum lipids.	Total cholesterol levels	76,627 European ancestry individuals, 7,795 Hispanic individuals, 6,855 East Asian ancestry individuals, 2,958 African American individuals, 439 South Asian ancestry individuals	NA	NR	GCKR	3e-47
Broad-Low	1	2:27748992:A_AT	rs780093	29507422	Hoffmann TJ	2018-03-05	Nat Genet	A large electronic-health-record-based genome-wide study of serum lipids.	Total cholesterol levels	76,627 European ancestry individuals, 7,795 Hispanic individuals, 6,855 East Asian ancestry individuals, 2,958 African American individuals, 439 South Asian ancestry individuals	NA	NR	GCKR	2e-08
Broad-Low	1	2:27748992:A_AT	rs780093	29507422	Hoffmann TJ	2018-03-05	Nat Genet	A large electronic-health-record-based genome-wide study of serum lipids.	Total cholesterol levels	76,627 European ancestry individuals, 7,795 Hispanic individuals, 6,855 East Asian ancestry individuals, 2,958 African American individuals, 439 South Asian ancestry individuals	NA	NR	GCKR	1e-60
Broad-Low	1	2:27748992:A_AT	rs780093	29507422	Hoffmann TJ	2018-03-05	Nat Genet	A large electronic-health-record-based genome-wide study of serum lipids.	Triglycerides	76,627 European ancestry individuals, 7,795 Hispanic individuals, 6,855 East Asian ancestry individuals, 2,958 African American individuals, 439 South Asian ancestry individuals	NA	NR	GCKR	3e-23
Broad-Low	1	2:27748992:A_AT	rs780093	29507422	Hoffmann TJ	2018-03-05	Nat Genet	A large electronic-health-record-based genome-wide study of serum lipids.	Triglycerides	76,627 European ancestry individuals, 7,795 Hispanic individuals, 6,855 East Asian ancestry individuals, 2,958 African American individuals, 439 South Asian ancestry individuals	NA	NR	GCKR	3e-251
Broad-Low	1	2:27748992:A_AT	rs780093	29507422	Hoffmann TJ	2018-03-05	Nat Genet	A large electronic-health-record-based genome-wide study of serum lipids.	Triglycerides	76,627 European ancestry individuals, 7,795 Hispanic individuals, 6,855 East Asian ancestry individuals, 2,958 African American individuals, 439 South Asian ancestry individuals	NA	NR	GCKR	8e-23
Broad-Low	1	2:27748992:A_AT	rs780093	29507422	Hoffmann TJ	2018-03-05	Nat Genet	A large electronic-health-record-based genome-wide study of serum lipids.	Triglycerides	76,627 European ancestry individuals, 7,795 Hispanic individuals, 6,855 East Asian ancestry individuals, 2,958 African American individuals, 439 South Asian ancestry individuals	NA	NR	GCKR	3e-297
Broad-Low	1	2:27731212:C_T	rs780092	21909109	Kim YJ	2011-09-11	Nat Genet	Large-scale genome-wide association studies in East Asians identify new genetic loci influencing metabolic traits.	Metabolite levels	12,545 Korean ancestry individuals	Up to 30,395 East Asian ancestry individuals	GCKR	GCKR	5e-18
Broad-Low	1	2:27731212:C_T	rs780092	21909109	Kim YJ	2011-09-11	Nat Genet	Large-scale genome-wide association studies in East Asians identify new genetic loci influencing metabolic traits.	Triglycerides	12,545 Korean ancestry individuals	Up to 30,395 East Asian ancestry individuals	GCKR	GCKR	5e-27
Broad-Low	1	2:27731212:C_T	rs780092	24023260	Wu Y	2013-09-10	J Lipid Res	Genetic association with lipids in Filipinos: waist circumference modifies an APOA5 effect on triglyceride levels.	Lipid traits	1,782 Filipino ancestry mothers	1,719 Filipino ancestry offsprings	GCKR	GCKR	2e-09
Broad-Low	1	2:27731212:C_T	rs780092	28334899	Spracklen CN	2017-02-21	Hum Mol Genet	Association analyses of East Asian individuals and trans-ancestry analyses with European individuals reveal new loci associated with cholesterol and triglyceride levels.	Total cholesterol levels	22,814 East Asian ancestry individuals	57,490 East Asian ancestry individuals	GCKR	GCKR	6e-09
Broad-Low	1	2:27731212:C_T	rs780092	28334899	Spracklen CN	2017-02-21	Hum Mol Genet	Association analyses of East Asian individuals and trans-ancestry analyses with European individuals reveal new loci associated with cholesterol and triglyceride levels.	Total cholesterol levels	32,576 East Asian ancestry individuals, 187,365 European ancestry individuals	10,855 Chinese ancestry individuals	GCKR	GCKR	1e-09
Broad-Low	1	2:27731212:C_T	rs780092	29615537	Kulminski AM	2018-03-01	Aging (Albany NY)	Strong impact of natural-selection-free heterogeneity in genetics of age-related phenotypes.	Triglyceride levels	up to 33,431 European ancestry individuals	NA	GCKR	GCKR	1e-13
Broad-Low	1	2:27731212:C_T	rs780092	29404214	Andaleon A	2018-01-29	PeerJ	Gene-based association study for lipid traits in diverse cohorts implicates BACE1 and SIDT2 regulation in triglyceride levels.	Triglycerides	1,017 Yoruban ancestry individuals, 1,765 Filipino ancestry individuals	NA	GCKR	GCKR	2e-07
Broad-Low	1	2:27731212:C_T	rs780092	30718733	Moon S	2019-02-04	Sci Rep	The Korea Biobank Array: Design and Identification of Coding Variants Associated with Blood Biochemical Traits.	Triglyceride levels	6,949 Korean ancestry individuals	6,000 Korean ancestry individuals	GCKR	GCKR	2e-09
Broad-Low	1	2:27731212:C_T	rs814295	28334899	Spracklen CN	2017-02-21	Hum Mol Genet	Association analyses of East Asian individuals and trans-ancestry analyses with European individuals reveal new loci associated with cholesterol and triglyceride levels.	Triglyceride levels	18,421 East Asian ancestry individuals	38,060 East Asian ancestry individuals	GCKR	GCKR	5e-20
Broad-Low	1	2:27731212:C_T	rs814295	29403010	Kanai M	2018-02-05	Nat Genet	Genetic analysis of quantitative traits in the Japanese population links cell types to complex human diseases.	C-reactive protein levels	75,391 Japanese ancestry individuals	NA	GCKR	GCKR	2e-10
Broad-Low	1	2:27748992:A_AT	rs1260333	20864672	Waterworth DM	2010-09-23	Arterioscler Thromb Vasc Biol	Genetic variants influencing circulating lipid levels and risk of coronary artery disease.	Triglycerides	up to 17,723 European ancestry individuals	up to 37,774 European ancestry individuals, up to 9,665 Indian Asian ancestry individuals	GCKR	GCKR - C2orf16	2e-19
Broad-Low	1	2:27748992:A_AT	rs1260333	26582766	Lu X	2015-11-18	Circ Cardiovasc Genet	Genetic Susceptibility to Lipid Levels and Lipid Change Over Time and Risk of Incident Hyperlipidemia in Chinese Populations.	Cholesterol, total	8,344 Han Chinese ancestry individuals	14,739 Han Chinese ancestry individuals	GCKR	GCKR - C2orf16	3e-08
Broad-Low	1	2:27748992:A_AT	rs1260333	26582766	Lu X	2015-11-18	Circ Cardiovasc Genet	Genetic Susceptibility to Lipid Levels and Lipid Change Over Time and Risk of Incident Hyperlipidemia in Chinese Populations.	Triglycerides	8,344 Han Chinese ancestry individuals	14,739 Han Chinese ancestry individuals	GCKR	GCKR - C2orf16	2e-21
Broad-Low	1	2:27748992:A_AT	rs1313566	29403010	Kanai M	2018-02-05	Nat Genet	Genetic analysis of quantitative traits in the Japanese population links cell types to complex human diseases.	Albumin-globulin ratio	98,626 Japanese ancestry individuals	NA	GCKR, C2orf16	GCKR - C2orf16	4e-10
Broad-Low	1	2:27748992:A_AT	rs1313566	29403010	Kanai M	2018-02-05	Nat Genet	Genetic analysis of quantitative traits in the Japanese population links cell types to complex human diseases.	Prothrombin time	58,110 Japanese ancestry individuals	NA	GCKR, C2orf16	GCKR - C2orf16	3e-10
Broad-Low	1	2:27731212:C_T	rs6744393	30595370	Kichaev G	2018-12-27	Am J Hum Genet	Leveraging Polygenic Functional Enrichment to Improve GWAS Power.	Eosinophil counts	approximately 440,000 European ancestry individuals	NA		GCKR - C2orf16	3e-09
Broad-Low	1	2:27764199:C_T	rs4665985	28485404	Jorgenson E	2017-05-09	Mol Psychiatry	Genetic contributors to variation in alcohol consumption vary by race/ethnicity in a large multi-ethnic genome-wide association study.	Alcohol consumption (drinks per week)	23,104 European ancestry non-drinker individuals, 47,967 European ancestry drinker individuals, 2,673 Hispanic/Latino non-drinker individuals, 4,374 Hispanic/Latino drinker individuals, 3,288 East Asian ancestry non-drinker individuals, 2,746 East Asian ancestry drinker individuals, 1,165 African American non-drinkers individuals, 1,310 African American drinker individuals.	NA	GCKR	GCKR - C2orf16	1e-06
Broad-Low	1	2:27764199:C_T	rs4665985	28485404	Jorgenson E	2017-05-09	Mol Psychiatry	Genetic contributors to variation in alcohol consumption vary by race/ethnicity in a large multi-ethnic genome-wide association study.	Alcohol consumption (drinks per week)	23,104 European ancestry non-drinker individuals, 47,967 European ancestry drinker individuals, 2,673 Hispanic/Latino non-drinker individuals, 4,374 Hispanic/Latino drinker individuals, 3,288 East Asian ancestry non-drinker individuals, 2,746 East Asian ancestry drinker individuals, 1,165 African American non-drinkers individuals, 1,310 African American drinker individuals.	NA	GCKR	GCKR - C2orf16	2e-08
Broad-Low	1	2:27764199:C_T	rs4665987	29403010	Kanai M	2018-02-05	Nat Genet	Genetic analysis of quantitative traits in the Japanese population links cell types to complex human diseases.	Creatinine levels	142,097 Japanese ancestry individuals	NA	GCKR, C2orf16	GCKR - C2orf16	2e-21
Broad-Low	1	2:27764199:C_T	rs4665988	29403010	Kanai M	2018-02-05	Nat Genet	Genetic analysis of quantitative traits in the Japanese population links cell types to complex human diseases.	Creatine kinase levels	106,080 Japanese ancestry individuals	NA	GCKR, C2orf16	C2orf16	3e-08
Broad-Low	1	2:27934524:C_T	rs965813	30718733	Moon S	2019-02-04	Sci Rep	The Korea Biobank Array: Design and Identification of Coding Variants Associated with Blood Biochemical Traits.	Triglyceride levels	6,949 Korean ancestry individuals	6,000 Korean ancestry individuals	AC109829.1	C2orf16	3e-06
Broad-Low	1	2:27764199:C_T	rs1919128	21386085	Kraja AT	2011-03-08	Diabetes	A bivariate genome-wide approach to metabolic syndrome: STAMPEED consortium.	Waist Circumference - Triglycerides (WC-TG)	22,161 European ancestry individuals	NA	C2orf16	C2orf16	2e-09
Broad-Low	1	2:27764199:C_T	rs1919128	30718733	Moon S	2019-02-04	Sci Rep	The Korea Biobank Array: Design and Identification of Coding Variants Associated with Blood Biochemical Traits.	Triglyceride levels	6,949 Korean ancestry individuals	6,000 Korean ancestry individuals	C2orf16	C2orf16	7e-06
Broad-Low	1	2:27764199:C_T	rs13022873	21386085	Kraja AT	2011-03-08	Diabetes	A bivariate genome-wide approach to metabolic syndrome: STAMPEED consortium.	Waist Circumference - Triglycerides (WC-TG)	22,161 European ancestry individuals	NA	ZNF512	ZNF512, AC074091.1	5e-09
Broad-Low	1	2:27934524:C_T	rs78170284	30595370	Kichaev G	2018-12-27	Am J Hum Genet	Leveraging Polygenic Functional Enrichment to Improve GWAS Power.	Red blood cell count	approximately 445,000 European ancestry individuals	NA		ZNF512, AC074091.1	1e-20
Broad-Low	1	2:27764199:C_T	rs4666002	22359512	Demirkan A	2012-02-16	PLoS Genet	Genome-wide association study identifies novel loci associated with circulating phospho- and sphingolipid concentrations.	Phospholipid levels (plasma)	4,034 European ancestry individuals	NA	GCKR	ZNF512, AC074091.1	7e-11
Broad-Low	1	2:27934524:C_T	rs1881396	29385134	Kawaguchi T	2018-01-31	PLoS One	Risk estimation model for nonalcoholic fatty liver disease in the Japanese using multiple genetic markers.	Nonalcoholic fatty liver disease	902 Japanese ancestry cases, 7,672 Japanese ancestry controls	NA	ZNF512, GPN1	ZNF512, AC074091.1	1e-06
Broad-Low	1	2:27764199:C_T	rs3749147	21386085	Kraja AT	2011-03-08	Diabetes	A bivariate genome-wide approach to metabolic syndrome: STAMPEED consortium.	Waist Circumference - Triglycerides (WC-TG)	22,161 European ancestry individuals	NA	CCDC121	GPN1, AC074091.1	1e-09
Broad-Low	1	2:27988821:A_G	rs13013484	30643258	Karlsson Linner R	2019-01-14	Nat Genet	Genome-wide association analyses of risk tolerance and risky behaviors in over 1 million individuals identify hundreds of loci and shared genetic influences.	Alcohol consumption (drinks per week)	414,343 European ancestry individuals	NA	MRPL33	LINC01460 - MRPL33	3e-10
Broad-Low	1	2:27988821:A_G	rs3736594	22581228	Manning AK	2012-05-13	Nat Genet	A genome-wide approach accounting for body mass index identifies genetic variants influencing fasting glycemic traits and insulin resistance.	Fasting blood glucose (BMI interaction)	Up to 58,074 European ancestry individuals	Up tp 38,422 European ancestry individuals	MRPL33	MRPL33	1e-15
Broad-Low	1	2:27988821:A_G	rs3736594	22581228	Manning AK	2012-05-13	Nat Genet	A genome-wide approach accounting for body mass index identifies genetic variants influencing fasting glycemic traits and insulin resistance.	Fasting blood glucose	Up to 58,074 European ancestry individuals	Up tp 38,422 European ancestry individuals	MRPL33	MRPL33	2e-16
Broad-Low	1	2:27988821:A_G	rs4666014	29403010	Kanai M	2018-02-05	Nat Genet	Genetic analysis of quantitative traits in the Japanese population links cell types to complex human diseases.	Hematocrit	108,757 Japanese ancestry individuals	NA	RBKS	RBKS, MRPL33	8e-09
Broad-Low	1	2:27988821:A_G	rs12623170	28991256	Li Z	2017-10-09	Nat Genet	Genome-wide association analysis identifies 30 new susceptibility loci for schizophrenia.	Schizophrenia	7,699 Chinese ancestry cases, 35,476 European ancestry cases, 18,327 Chinese ancestry controls, 46,839 European ancestry controls	4,384 Chinese ancestry cases, 5,770 Chinese ancestry controls	RBKS	RBKS, MRPL33	3e-08
Broad-Low	1	2:27988821:A_G	rs12623170	30285260	Ikeda M	2018-10-03	Schizophr Bull	Genome-Wide Association Study Detected Novel Susceptibility Genes for Schizophrenia and Shared Trans-Populations/Diseases Genetic Effect.	Schizophrenia	14,023 East Asian ancestry cases, 33,640 European ancestry cases, 31,505 East Asian ancestry controls, 43,456 European ancestry controls	NA	RBKS	RBKS, MRPL33	1e-06
Broad-Low	1	2:27988821:A_G	rs12623170	30285260	Ikeda M	2018-10-03	Schizophr Bull	Genome-Wide Association Study Detected Novel Susceptibility Genes for Schizophrenia and Shared Trans-Populations/Diseases Genetic Effect.	Schizophrenia	14,023 East Asian ancestry cases, 33,640 European ancestry cases, 31,505 East Asian ancestry controls, 43,456 European ancestry controls	NA	RBKS	RBKS, MRPL33	5e-08
Broad-Low	2	4:39366590:C_T	rs6835111	29403010	Kanai M	2018-02-05	Nat Genet	Genetic analysis of quantitative traits in the Japanese population links cell types to complex human diseases.	Mean corpuscular hemoglobin	108,054 Japanese ancestry individuals	NA	MIR1273H	RFC1	4e-12
Broad-Low	2	4:39366590:C_T	rs6835111	29403010	Kanai M	2018-02-05	Nat Genet	Genetic analysis of quantitative traits in the Japanese population links cell types to complex human diseases.	Mean corpuscular volume	108,256 Japanese ancestry individuals	NA	MIR1273H	RFC1	1e-14
Broad-Low	2	4:39366590:C_T	rs6844176	30595370	Kichaev G	2018-12-27	Am J Hum Genet	Leveraging Polygenic Functional Enrichment to Improve GWAS Power.	Mean corpuscular hemoglobin	approximately 443,000 European ancestry individuals	NA		RFC1	5e-39
Broad-Low	2	4:39366590:C_T	rs62310771	29403010	Kanai M	2018-02-05	Nat Genet	Genetic analysis of quantitative traits in the Japanese population links cell types to complex human diseases.	Red blood cell count	108,794 Japanese ancestry individuals	NA	MIR1273H	RFC1 - RNU6-887P	3e-10
Broad-Low	2	4:39366590:C_T	rs62310772	30595370	Kichaev G	2018-12-27	Am J Hum Genet	Leveraging Polygenic Functional Enrichment to Improve GWAS Power.	Red cell distribution width	approximately 445,000 European ancestry individuals	NA		RFC1 - RNU6-887P	2e-12
Broad-Low	2	4:39366590:C_T	rs6531714	30595370	Kichaev G	2018-12-27	Am J Hum Genet	Leveraging Polygenic Functional Enrichment to Improve GWAS Power.	Red blood cell count	approximately 445,000 European ancestry individuals	NA		RFC1 - RNU6-887P	3e-16
Broad-Low	2	4:39393801:C_T	rs7686419	28485404	Jorgenson E	2017-05-09	Mol Psychiatry	Genetic contributors to variation in alcohol consumption vary by race/ethnicity in a large multi-ethnic genome-wide association study.	Alcohol consumption (drinks per week)	23,104 European ancestry non-drinker individuals, 47,967 European ancestry drinker individuals, 2,673 Hispanic/Latino non-drinker individuals, 4,374 Hispanic/Latino drinker individuals, 3,288 East Asian ancestry non-drinker individuals, 2,746 East Asian ancestry drinker individuals, 1,165 African American non-drinkers individuals, 1,310 African American drinker individuals.	NA	KLB	RNU6-887P - KLB	9e-11
Broad-Low	2	4:39393801:C_T	rs7686419	28485404	Jorgenson E	2017-05-09	Mol Psychiatry	Genetic contributors to variation in alcohol consumption vary by race/ethnicity in a large multi-ethnic genome-wide association study.	Alcohol consumption (drinks per week)	23,104 European ancestry non-drinker individuals, 47,967 European ancestry drinker individuals, 2,673 Hispanic/Latino non-drinker individuals, 4,374 Hispanic/Latino drinker individuals, 3,288 East Asian ancestry non-drinker individuals, 2,746 East Asian ancestry drinker individuals, 1,165 African American non-drinkers individuals, 1,310 African American drinker individuals.	NA	KLB	RNU6-887P - KLB	9e-08
Broad-Low	2	4:39413650:A_T	rs58015370	30578418	Giri A	2018-12-21	Nat Genet	Trans-ethnic association study of blood pressure determinants in over 750,000 individuals.	Pulse pressure	365,998 European ancestry individuals, 63,490 African ancestry individuals, 22,802 Hispanic individuals, 4,792 Asian ancestry individuals, 2,695 Native American ancestry individuals	299,024 European ancestry individuals, 17,277 individuals	KLB	KLB	3e-09
Broad-Low	2	4:39425248:A_G	rs28712821	28937693	Clarke TK	2017-07-25	Mol Psychiatry	Genome-wide association study of alcohol consumption and genetic overlap with other health-related traits in UK Biobank (N=112 117).	Alcohol consumption	59,088 European ancestry females, 53,029 European ancestry males	NA	KLB	KLB	7e-11
Broad-Low	2	4:39425248:A_G	rs11940694	27911795	Schumann G	2016-11-28	Proc Natl Acad Sci U S A	KLB is associated with alcohol drinking, and its gene product β-Klotho is necessary for FGF21 regulation of alcohol preference.	Alcohol consumption	up to 70,460 European ancestry drinker individuals	up to 35,438 European ancestry drinker individuals	KLB	KLB	9e-12
Broad-Low	2	4:39425248:A_G	rs11940694	28485404	Jorgenson E	2017-05-09	Mol Psychiatry	Genetic contributors to variation in alcohol consumption vary by race/ethnicity in a large multi-ethnic genome-wide association study.	Alcohol consumption (drinks per week)	23,104 European ancestry non-drinker individuals, 47,967 European ancestry drinker individuals, 2,673 Hispanic/Latino non-drinker individuals, 4,374 Hispanic/Latino drinker individuals, 3,288 East Asian ancestry non-drinker individuals, 2,746 East Asian ancestry drinker individuals, 1,165 African American non-drinkers individuals, 1,310 African American drinker individuals.	NA	KLB	KLB	1e-07
Broad-Low	2	4:39425248:A_G	rs11940694	28937693	Clarke TK	2017-07-25	Mol Psychiatry	Genome-wide association study of alcohol consumption and genetic overlap with other health-related traits in UK Biobank (N=112 117).	Alcohol consumption	59,088 European ancestry females, 53,029 European ancestry males	NA	KLB	KLB	8e-19
Broad-Low	2	4:39425248:A_G	rs11940694	28937693	Clarke TK	2017-07-25	Mol Psychiatry	Genome-wide association study of alcohol consumption and genetic overlap with other health-related traits in UK Biobank (N=112 117).	Alcohol consumption	59,088 European ancestry females, 53,029 European ancestry males	NA	KLB	KLB	9e-10
Broad-Low	2	4:39425248:A_G	rs11940694	28937693	Clarke TK	2017-07-25	Mol Psychiatry	Genome-wide association study of alcohol consumption and genetic overlap with other health-related traits in UK Biobank (N=112 117).	Alcohol consumption in current drinkers	108,309 European ancestry individuals	NA	KLB	KLB	6e-18
Broad-Low	2	4:39425248:A_G	rs11940694	30336701	Sanchez-Roige S	2018-10-19	Am J Psychiatry	Genome-Wide Association Study Meta-Analysis of the Alcohol Use Disorders Identification Test (AUDIT) in Two Population-Based Cohorts.	Alcohol use disorder (consumption score)	121,604 British ancestry individuals	NA	KLB	KLB	5e-17
Broad-Low	2	4:39425248:A_G	rs11940694	30336701	Sanchez-Roige S	2018-10-19	Am J Psychiatry	Genome-Wide Association Study Meta-Analysis of the Alcohol Use Disorders Identification Test (AUDIT) in Two Population-Based Cohorts.	Alcohol use disorder (dependence and problematic use scores)	121,604 British ancestry individuals	NA	KLB	KLB	1e-09
Broad-Low	2	4:39425248:A_G	rs11940694	30336701	Sanchez-Roige S	2018-10-19	Am J Psychiatry	Genome-Wide Association Study Meta-Analysis of the Alcohol Use Disorders Identification Test (AUDIT) in Two Population-Based Cohorts.	Alcohol use disorder (total score)	141,932 European ancestry individuals	NA	KLB	KLB	7e-21
Broad-Low	2	4:39425248:A_G	rs11940694	30643258	Karlsson Linner R	2019-01-14	Nat Genet	Genome-wide association analyses of risk tolerance and risky behaviors in over 1 million individuals identify hundreds of loci and shared genetic influences.	Alcohol consumption (drinks per week)	414,343 European ancestry individuals	NA	KLB	KLB	3e-41
Broad-Low	2	4:39425248:A_G	rs11940694	30643251	Liu M	2019-01-14	Nat Genet	Association studies of up to 1.2 million individuals yield new insights into the genetic etiology of tobacco and alcohol use.	Alcohol consumption (drinks per week)	up to 941,280 European ancestry individuals	NA	NR	KLB	3e-68
Broad-Low	2	4:39425248:A_G	rs11940694	30643251	Liu M	2019-01-14	Nat Genet	Association studies of up to 1.2 million individuals yield new insights into the genetic etiology of tobacco and alcohol use.	Alcohol consumption (drinks per week) (MTAG)	up to 1,039,210 European ancestry individuals	NA	NR	KLB	4e-64
Broad-Low	2	4:39425248:A_G	rs35538052	30643251	Liu M	2019-01-14	Nat Genet	Association studies of up to 1.2 million individuals yield new insights into the genetic etiology of tobacco and alcohol use.	Alcohol consumption (drinks per week)	up to 941,280 European ancestry individuals	NA	NR	KLB	1e-08
Broad-Low	3	4:99941138:A_G	rs146788033	30336701	Sanchez-Roige S	2018-10-19	Am J Psychiatry	Genome-Wide Association Study Meta-Analysis of the Alcohol Use Disorders Identification Test (AUDIT) in Two Population-Based Cohorts.	Alcohol use disorder (consumption score)	121,604 British ancestry individuals	NA	METAP1	METAP1	4e-17
Broad-Low	3	4:99941138:A_G	rs146788033	30336701	Sanchez-Roige S	2018-10-19	Am J Psychiatry	Genome-Wide Association Study Meta-Analysis of the Alcohol Use Disorders Identification Test (AUDIT) in Two Population-Based Cohorts.	Alcohol use disorder (dependence and problematic use scores)	121,604 British ancestry individuals	NA	METAP1	METAP1	1e-09
Broad-Low	3	4:99941138:A_G	rs146788033	30336701	Sanchez-Roige S	2018-10-19	Am J Psychiatry	Genome-Wide Association Study Meta-Analysis of the Alcohol Use Disorders Identification Test (AUDIT) in Two Population-Based Cohorts.	Alcohol use disorder (total score)	141,932 European ancestry individuals	NA	METAP1	METAP1	1e-25
Broad-Low	3	4:100122916:A_G	rs11733695	30336701	Sanchez-Roige S	2018-10-19	Am J Psychiatry	Genome-Wide Association Study Meta-Analysis of the Alcohol Use Disorders Identification Test (AUDIT) in Two Population-Based Cohorts.	Alcohol use disorder (consumption score)	121,604 British ancestry individuals	NA	ADH6	AP002026.1	2e-21
Broad-Low	3	4:100122916:A_G	rs11733695	30336701	Sanchez-Roige S	2018-10-19	Am J Psychiatry	Genome-Wide Association Study Meta-Analysis of the Alcohol Use Disorders Identification Test (AUDIT) in Two Population-Based Cohorts.	Alcohol use disorder (dependence and problematic use scores)	121,604 British ancestry individuals	NA	ADH6	AP002026.1	8e-13
Broad-Low	3	4:100122916:A_G	rs11733695	30336701	Sanchez-Roige S	2018-10-19	Am J Psychiatry	Genome-Wide Association Study Meta-Analysis of the Alcohol Use Disorders Identification Test (AUDIT) in Two Population-Based Cohorts.	Alcohol use disorder (total score)	141,932 European ancestry individuals	NA	RP11-696N14.1	AP002026.1	3e-30
Broad-Low	3	4:100239319:C_T	rs1229984	19698717	Cui R	2009-08-18	Gastroenterology	Functional variants in ADH1B and ALDH2 coupled with alcohol and smoking synergistically enhance esophageal cancer risk.	Esophageal cancer	182 Japanese ancestry cases, 927 Japanese ancestry controls	782 Japanese ancestry cases, 1,898 Japanese ancestry controls	ADH6, ADH1B	ADH1B	8e-24
Broad-Low	3	4:100239319:C_T	rs1229984	21437268	McKay JD	2011-03-17	PLoS Genet	A genome-wide association study of upper aerodigestive tract cancers conducted within the INHANCE consortium.	Oral cavity and pharyngeal cancer	2,091 European ancestry cases, 8,334 European ancestry controls	6,574 European ancestry cases, 7,892 European ancestry controls	ADH1B	ADH1B	1e-20
Broad-Low	3	4:100239319:C_T	rs1229984	23456092	Park BL	2013-03-01	Hum Genet	Extended genetic effects of ADH cluster genes on the risk of alcohol dependence: from GWAS to replication.	Alcohol dependence	117 Korean ancestry cases, 279 Korean ancestry controls	504 Korean ancestry cases, 471 Korean ancestry controls	ADH4, ADH1C, ADH6, ADH1A, ADH7, ADH1B, ADH5	ADH1B	3e-21
Broad-Low	3	4:100239319:C_T	rs1229984	23743675	Kapoor M	2013-06-07	Hum Genet	A meta-analysis of two genome-wide association studies to identify novel loci for maximum number of alcoholic drinks.	Alcohol consumption	2,322 European ancestry individuals from 118 families, 2,593 European ancestry individuals		ADH1B	ADH1B	2e-08
Broad-Low	3	4:100239319:C_T	rs1229984	27749845	Lesseur C	2016-10-17	Nat Genet	Genome-wide association analyses identify new susceptibility loci for oral cavity and pharyngeal cancer.	Oral cavity and pharyngeal cancer	2,717 European ancestry oral cavity cancer cases, 273 oral cavity cancer cases, 2,506 European ancestry oropharynx cancer cases, 135 oropharynx cancer cases, 305 European and unknown ancestry hypopharynx cancer cases, 73 European and unknown ancestry overlapping cases, 25 European and unknown ancestry cases, 5,984 European ancestry controls, 601 controls	NA	ADH1B, ADH1C, METAP1, LOC100507053	ADH1B	2e-15
Broad-Low	3	4:100239319:C_T	rs1229984	27749845	Lesseur C	2016-10-17	Nat Genet	Genome-wide association analyses identify new susceptibility loci for oral cavity and pharyngeal cancer.	Oral cavity cancer	2,717 European ancestry cases, 273 cases, 5,984 European ancestry controls, 601 controls	NA	ADH1B	ADH1B	1e-09
Broad-Low	3	4:100239319:C_T	rs1229984	27749845	Lesseur C	2016-10-17	Nat Genet	Genome-wide association analyses identify new susceptibility loci for oral cavity and pharyngeal cancer.	Oropharynx cancer	2,506 European ancestry cases, 135 cases, 5,984 European ancestry controls, 601 controls	NA	ADH1B	ADH1B	9e-09
Broad-Low	3	4:100239319:C_T	rs1229984	28135244	Warren HR	2017-01-30	Nat Genet	Genome-wide association analysis identifies novel blood pressure loci and offers biological insights into cardiovascular risk.	Pulse pressure	140,886 European ancestry individuals	190,318 European ancestry individuals	chr4mb100	ADH1B	5e-07
Broad-Low	3	4:100239319:C_T	rs1229984	28485404	Jorgenson E	2017-05-09	Mol Psychiatry	Genetic contributors to variation in alcohol consumption vary by race/ethnicity in a large multi-ethnic genome-wide association study.	Alcohol consumption (drinkers vs non-drinkers)	23,104 European ancestry non-drinker individuals, 47,967 European ancestry drinker individuals, 2,673 Hispanic/Latino non-drinker individuals, 4,374 Hispanic/Latino drinker individuals, 3,288 East Asian ancestry non-drinker individuals, 2,746 East Asian ancestry drinker individuals, 1,165 African American non-drinkers individuals, 1,310 African American drinker individuals.	NA	ADH1B	ADH1B	4e-07
Broad-Low	3	4:100239319:C_T	rs1229984	28485404	Jorgenson E	2017-05-09	Mol Psychiatry	Genetic contributors to variation in alcohol consumption vary by race/ethnicity in a large multi-ethnic genome-wide association study.	Alcohol consumption (drinkers vs non-drinkers)	23,104 European ancestry non-drinker individuals, 47,967 European ancestry drinker individuals, 2,673 Hispanic/Latino non-drinker individuals, 4,374 Hispanic/Latino drinker individuals, 3,288 East Asian ancestry non-drinker individuals, 2,746 East Asian ancestry drinker individuals, 1,165 African American non-drinkers individuals, 1,310 African American drinker individuals.	NA	ADH1B	ADH1B	2e-20
Broad-Low	3	4:100239319:C_T	rs1229984	28485404	Jorgenson E	2017-05-09	Mol Psychiatry	Genetic contributors to variation in alcohol consumption vary by race/ethnicity in a large multi-ethnic genome-wide association study.	Alcohol consumption (drinks per week)	23,104 European ancestry non-drinker individuals, 47,967 European ancestry drinker individuals, 2,673 Hispanic/Latino non-drinker individuals, 4,374 Hispanic/Latino drinker individuals, 3,288 East Asian ancestry non-drinker individuals, 2,746 East Asian ancestry drinker individuals, 1,165 African American non-drinkers individuals, 1,310 African American drinker individuals.	NA	ADH1B	ADH1B	3e-32
Broad-Low	3	4:100239319:C_T	rs1229984	28485404	Jorgenson E	2017-05-09	Mol Psychiatry	Genetic contributors to variation in alcohol consumption vary by race/ethnicity in a large multi-ethnic genome-wide association study.	Alcohol consumption (drinks per week)	23,104 European ancestry non-drinker individuals, 47,967 European ancestry drinker individuals, 2,673 Hispanic/Latino non-drinker individuals, 4,374 Hispanic/Latino drinker individuals, 3,288 East Asian ancestry non-drinker individuals, 2,746 East Asian ancestry drinker individuals, 1,165 African American non-drinkers individuals, 1,310 African American drinker individuals.	NA	ADH1B	ADH1B	3e-06
Broad-Low	3	4:100239319:C_T	rs1229984	24166409	Gelernter J	2014-01-01	Mol Psychiatry	Genome-wide association study of alcohol dependence:significant findings in African- and European-Americans including novel risk loci.	Alcohol dependence	2,415 African American cases, 1,798 African American controls, 2,669 European ancestry cases, 2,002 European ancestry controls	324 African American cases, 327 African American controls, 2,269 European ancestry cases, 2,975 European ancestry controls	ADH1B	ADH1B	1e-31
Broad-Low	3	4:100239319:C_T	rs1229984	24166409	Gelernter J	2014-01-01	Mol Psychiatry	Genome-wide association study of alcohol dependence:significant findings in African- and European-Americans including novel risk loci.	Alcohol dependence	4,629 African American individuals, 5,131 European ancestry individuals	801 African American individuals, 1,746 European ancestry individuals	ADH1B	ADH1B	2e-22
Broad-Low	3	4:100239319:C_T	rs1229984	24166409	Gelernter J	2014-01-01	Mol Psychiatry	Genome-wide association study of alcohol dependence:significant findings in African- and European-Americans including novel risk loci.	Alcohol dependence	4,629 African American individuals, 5,131 European ancestry individuals	801 African American individuals, 1,746 European ancestry individuals	ADH1B	ADH1B	2e-23
Broad-Low	3	4:100239319:C_T	rs1229984	28892062	Akiyama M	2017-09-11	Nat Genet	Genome-wide association study identifies 112 new loci for body mass index in the Japanese population.	Body mass index	up to 72,390 Japanese ancestry women, up to 85,894 Japanese ancestry men	up to 10,048 Japanese ancestry women, up to 5,098 Japanese ancestry men, up to 181,999 European ancestry women, up to 140,155 European ancestry controls	NR	ADH1B	1e-07
Broad-Low	3	4:100239319:C_T	rs1229984	30336701	Sanchez-Roige S	2018-10-19	Am J Psychiatry	Genome-Wide Association Study Meta-Analysis of the Alcohol Use Disorders Identification Test (AUDIT) in Two Population-Based Cohorts.	Alcohol use disorder (consumption score)	121,604 British ancestry individuals	NA	ADH1B	ADH1B	4e-56
Broad-Low	3	4:100239319:C_T	rs1229984	30336701	Sanchez-Roige S	2018-10-19	Am J Psychiatry	Genome-Wide Association Study Meta-Analysis of the Alcohol Use Disorders Identification Test (AUDIT) in Two Population-Based Cohorts.	Alcohol use disorder (dependence and problematic use scores)	121,604 British ancestry individuals	NA	ADH1B	ADH1B	1e-45
Broad-Low	3	4:100239319:C_T	rs1229984	29970889	Day FR	2018-07-03	Nat Commun	Elucidating the genetic basis of social interaction and isolation.	Regular attendance at a pub or social club	124,047 European ancestry cases, 328,255 European ancestry controls	NA	METAP1, ADH5, LOC100507053, ADH4, PCNAP1, ADH6, ADH1A, ADH1B, ADH1C, ADH7, C4orf17, RG9MTD2, MTTP	ADH1B	4e-25
Broad-Low	3	4:100239319:C_T	rs1229984	30598549	Morris JA	2018-12-31	Nat Genet	An atlas of genetic influences on osteoporosis in humans and mice.	Heel bone mineral density	426,824 British ancestry individuals	NA	ADH1B	ADH1B	6e-09
Broad-Low	3	4:100239319:C_T	rs1229984	30595370	Kichaev G	2018-12-27	Am J Hum Genet	Leveraging Polygenic Functional Enrichment to Improve GWAS Power.	Body mass index	approximately 458,000 European ancestry individuals	NA		ADH1B	1e-12
Broad-Low	3	4:100239319:C_T	rs1229984	30595370	Kichaev G	2018-12-27	Am J Hum Genet	Leveraging Polygenic Functional Enrichment to Improve GWAS Power.	Cardiovascular disease	approximately 459,000 European ancestry individuals	NA		ADH1B	8e-15
Broad-Low	3	4:100239319:C_T	rs1229984	30595370	Kichaev G	2018-12-27	Am J Hum Genet	Leveraging Polygenic Functional Enrichment to Improve GWAS Power.	Heel bone mineral density	approximately 446,000 European ancestry individuals	NA		ADH1B	4e-08
Broad-Low	3	4:100239319:C_T	rs1229984	30595370	Kichaev G	2018-12-27	Am J Hum Genet	Leveraging Polygenic Functional Enrichment to Improve GWAS Power.	Mean corpuscular hemoglobin	approximately 443,000 European ancestry individuals	NA		ADH1B	2e-18
Broad-Low	3	4:100239319:C_T	rs1229984	30595370	Kichaev G	2018-12-27	Am J Hum Genet	Leveraging Polygenic Functional Enrichment to Improve GWAS Power.	Red blood cell count	approximately 445,000 European ancestry individuals	NA		ADH1B	7e-12
Broad-Low	3	4:100239319:C_T	rs1229984	30595370	Kichaev G	2018-12-27	Am J Hum Genet	Leveraging Polygenic Functional Enrichment to Improve GWAS Power.	Systolic blood pressure	approximately 422,000 European ancestry individuals	NA		ADH1B	6e-13
Broad-Low	3	4:100239319:C_T	rs1229984	30643258	Karlsson Linner R	2019-01-14	Nat Genet	Genome-wide association analyses of risk tolerance and risky behaviors in over 1 million individuals identify hundreds of loci and shared genetic influences.	Alcohol consumption (drinks per week)	414,343 European ancestry individuals	NA	ADH1B	ADH1B	8e-202
Broad-Low	3	4:100239319:C_T	rs1229984	30643258	Karlsson Linner R	2019-01-14	Nat Genet	Genome-wide association analyses of risk tolerance and risky behaviors in over 1 million individuals identify hundreds of loci and shared genetic influences.	Risk-taking tendency (4-domain principal component model)	315,894 European ancestry individuals	NA	ADH1B	ADH1B	4e-22
Broad-Low	3	4:100239319:C_T	rs1229984	30643251	Liu M	2019-01-14	Nat Genet	Association studies of up to 1.2 million individuals yield new insights into the genetic etiology of tobacco and alcohol use.	Alcohol consumption (drinks per week)	up to 941,280 European ancestry individuals	NA	NR	ADH1B	0
Broad-Low	3	4:100262242:C_T	rs145452708	28937693	Clarke TK	2017-07-25	Mol Psychiatry	Genome-wide association study of alcohol consumption and genetic overlap with other health-related traits in UK Biobank (N=112 117).	Alcohol consumption	59,088 European ancestry females, 53,029 European ancestry males	NA	ADH1B, ADH1C	ADH1B	1e-30
Broad-Low	3	4:100262242:C_T	rs145452708	28937693	Clarke TK	2017-07-25	Mol Psychiatry	Genome-wide association study of alcohol consumption and genetic overlap with other health-related traits in UK Biobank (N=112 117).	Alcohol consumption	59,088 European ancestry females, 53,029 European ancestry males	NA	ADH1B, ADH1C	ADH1B	3e-19
Broad-Low	3	4:100262242:C_T	rs145452708	28937693	Clarke TK	2017-07-25	Mol Psychiatry	Genome-wide association study of alcohol consumption and genetic overlap with other health-related traits in UK Biobank (N=112 117).	Alcohol consumption	59,088 European ancestry females, 53,029 European ancestry males	NA	ADH1B, ADH1C	ADH1B	4e-13
Broad-Low	3	4:100262242:C_T	rs145452708	28937693	Clarke TK	2017-07-25	Mol Psychiatry	Genome-wide association study of alcohol consumption and genetic overlap with other health-related traits in UK Biobank (N=112 117).	Alcohol consumption in current drinkers	108,309 European ancestry individuals	NA	ADH1B, ADH1C	ADH1B	1e-30
Broad-Low	3	4:100247865:A_G	rs1789891	18846501	Sonuga-Barke EJ	2008-10-07	Am J Med Genet B Neuropsychiatr Genet	Does parental expressed emotion moderate genetic effects in ADHD? An exploration using a genome wide association scan.	Conduct disorder (maternal expressed emotions interaction)	909 European ancestry trios	NA	ADH1C	ADH1B	3e-06
Broad-Low	3	4:100247865:A_G	rs1789891	22004471	Frank J	2011-10-18	Addict Biol	Genome-wide significant association between alcohol dependence and a variant in the ADH gene cluster.	Alcohol dependence	1,333 European ancestry male cases, 2,168 European ancestry male controls	NA	ADH1C, ADH1B	ADH1B	1e-08
Broad-Low	3	4:100247865:A_G	rs1789891	28714907	Treutlein J	2017-07-17	Genes (Basel)	Genetic Contribution to Alcohol Dependence: Investigation of a Heterogeneous German Sample of Individuals with Alcohol Dependence, Chronic Alcoholic Pancreatitis, and Alcohol-Related Cirrhosis.	Alcohol dependence	1,331 German ancestry cases, 1,934 German ancestry controls	NA	ADH1B, ADH1C	ADH1B	2e-08
Broad-Low	3	4:100270452:A_G	rs1789892	30643258	Karlsson Linner R	2019-01-14	Nat Genet	Genome-wide association analyses of risk tolerance and risky behaviors in over 1 million individuals identify hundreds of loci and shared genetic influences.	Alcohol consumption (drinks per week)	414,343 European ancestry individuals	NA	ADH1C	ADH1B	5e-22
Broad-Low	3	4:100270452:A_G	rs1229978	24166409	Gelernter J	2014-01-01	Mol Psychiatry	Genome-wide association study of alcohol dependence:significant findings in African- and European-Americans including novel risk loci.	Alcohol dependence	4,629 African American individuals, 5,131 European ancestry individuals	801 African American individuals, 1,746 European ancestry individuals	intergenic	ADH1B	5e-06
Broad-Low	3	4:100270452:A_G	rs1789896	24166409	Gelernter J	2014-01-01	Mol Psychiatry	Genome-wide association study of alcohol dependence:significant findings in African- and European-Americans including novel risk loci.	Alcohol dependence	4,629 African American individuals, 5,131 European ancestry individuals	801 African American individuals, 1,746 European ancestry individuals	intergenic	ADH1B	5e-06
Broad-Low	3	4:100284798:A_G	rs62307295	30275531	Klarin D	2018-10-01	Nat Genet	Genetics of blood lipids among ~300,000 multi-ethnic participants of the Million Veteran Program.	Total cholesterol levels	215,551 European ancestry individuals, 57,332 African American individuals, 24,743 Hispanic individuals	Up to 319,677 individuals	ADH1C	ADH1C, ADH1B	2e-09
Broad-Low	3	4:100270452:A_G	rs2298755	28937693	Clarke TK	2017-07-25	Mol Psychiatry	Genome-wide association study of alcohol consumption and genetic overlap with other health-related traits in UK Biobank (N=112 117).	Alcohol consumption in current drinkers	108,309 European ancestry individuals	NA	ADH1C	ADH1C, ADH1B	1e-09
Broad-Low	3	4:100262242:C_T	rs141973904	29058377	Sanchez-Roige S	2017-10-23	Addict Biol	Genome-wide association study of alcohol use disorder identification test (AUDIT) scores in 20 328 research participants of European ancestry.	Alcohol consumption over the past year	20,328 European ancestry individuals	NA	ADH1C	ADH1C, ADH1B	4e-07
Broad-Low	3	4:100262242:C_T	rs141973904	30643251	Liu M	2019-01-14	Nat Genet	Association studies of up to 1.2 million individuals yield new insights into the genetic etiology of tobacco and alcohol use.	Alcohol consumption (drinks per week) (MTAG)	up to 1,039,210 European ancestry individuals	NA	NR	ADH1C, ADH1B	3e-139
Broad-Low	3	4:100270452:A_G	rs904095	24166409	Gelernter J	2014-01-01	Mol Psychiatry	Genome-wide association study of alcohol dependence:significant findings in African- and European-Americans including novel risk loci.	Alcohol dependence	4,629 African American individuals, 5,131 European ancestry individuals	801 African American individuals, 1,746 European ancestry individuals	ADH1C	ADH1B, ADH1C	2e-06
Broad-Low	3	4:100270452:A_G	rs1789911	24166409	Gelernter J	2014-01-01	Mol Psychiatry	Genome-wide association study of alcohol dependence:significant findings in African- and European-Americans including novel risk loci.	Alcohol dependence	4,629 African American individuals, 5,131 European ancestry individuals	801 African American individuals, 1,746 European ancestry individuals	ADH1C	ADH1B, ADH1C	5e-06
Broad-Low	3	4:100270452:A_G	rs1662051	24166409	Gelernter J	2014-01-01	Mol Psychiatry	Genome-wide association study of alcohol dependence:significant findings in African- and European-Americans including novel risk loci.	Alcohol dependence	4,629 African American individuals, 5,131 European ancestry individuals	801 African American individuals, 1,746 European ancestry individuals	ADH1C	ADH1C, ADH1B	2e-06
Broad-Low	3	4:100270452:A_G	rs1789924	21437268	McKay JD	2011-03-17	PLoS Genet	A genome-wide association study of upper aerodigestive tract cancers conducted within the INHANCE consortium.	Oral cavity and pharyngeal cancer	2,091 European ancestry cases, 8,334 European ancestry controls	6,574 European ancestry cases, 7,892 European ancestry controls	ADH1C	ADH1C - ADH7	3e-07
Broad-Low	3	4:100270452:A_G	rs1789924	24166409	Gelernter J	2014-01-01	Mol Psychiatry	Genome-wide association study of alcohol dependence:significant findings in African- and European-Americans including novel risk loci.	Alcohol dependence	4,629 African American individuals, 5,131 European ancestry individuals	801 African American individuals, 1,746 European ancestry individuals	ADH1C	ADH1C - ADH7	6e-06
Broad-Low	3	4:100270452:A_G	rs1789924	28714907	Treutlein J	2017-07-17	Genes (Basel)	Genetic Contribution to Alcohol Dependence: Investigation of a Heterogeneous German Sample of Individuals with Alcohol Dependence, Chronic Alcoholic Pancreatitis, and Alcohol-Related Cirrhosis.	Alcohol dependence	1,331 German ancestry cases, 1,934 German ancestry controls	NA	ADH1C	ADH1C - ADH7	1e-07
Broad-Low	3	4:100284798:A_G	rs2165670	30643251	Liu M	2019-01-14	Nat Genet	Association studies of up to 1.2 million individuals yield new insights into the genetic etiology of tobacco and alcohol use.	Alcohol consumption (drinks per week)	up to 941,280 European ancestry individuals	NA	NR	ADH1C - ADH7	2e-22
Broad-Low	3	4:100305393:A_G	rs62305782	30643258	Karlsson Linner R	2019-01-14	Nat Genet	Genome-wide association analyses of risk tolerance and risky behaviors in over 1 million individuals identify hundreds of loci and shared genetic influences.	Alcohol consumption (drinks per week)	414,343 European ancestry individuals	NA	ADH1C	ADH1C - ADH7	1e-20
Broad-Low	3	4:100305393:A_G	rs56279505	24324551	Deng X	2013-11-20	PLoS One	Genome wide association study (GWAS) of Chagas cardiomyopathy in Trypanosoma cruzi seropositive subjects.	Parasitemia in Tripanosoma cruzi seropositivity	580 Brazilian ancestry individuals	NA	NR	ADH1C - ADH7	8e-07
Broad-Low	3	4:100305393:A_G	rs1826907	24166409	Gelernter J	2014-01-01	Mol Psychiatry	Genome-wide association study of alcohol dependence:significant findings in African- and European-Americans including novel risk loci.	Alcohol dependence	4,629 African American individuals, 5,131 European ancestry individuals	801 African American individuals, 1,746 European ancestry individuals	intergenic	ADH1C - ADH7	3e-07
Broad-Low	3	4:100305393:A_G	rs1372680	28714907	Treutlein J	2017-07-17	Genes (Basel)	Genetic Contribution to Alcohol Dependence: Investigation of a Heterogeneous German Sample of Individuals with Alcohol Dependence, Chronic Alcoholic Pancreatitis, and Alcohol-Related Cirrhosis.	Alcohol dependence	1,331 German ancestry cases, 1,934 German ancestry controls	NA	intergenic	ADH1C - ADH7	3e-06
Broad-Low	4	4:103198082:A_G	rs6855246	28540026	Anney RJL	2017-05-22	Mol Autism	Meta-analysis of GWAS of over 16,000 individuals with autism spectrum disorder highlights a novel locus at 10q24.32 and a significant overlap with schizophrenia.	Autism spectrum disorder or schizophrenia	schizophrenia cases and controls (see Ripke, 2014), up to 6,197 European ancestry ASD cases, up to 7,377 European ancestry controls, up to 1,190 ASD cases, up to 1,190 controls	NA	intergenic	BANK1 - SLC39A8	1e-09
Broad-Low	4	4:103198082:A_G	rs6855246	29326435	Hill WD	2018-01-11	Mol Psychiatry	A combined analysis of genetically correlated traits identifies 187 loci and a role for neurogenesis and myelination in intelligence.	Intelligence (MTAG)	120,934 British ancestry individuals, 127,548 individuals	NA	SLC39A8	BANK1 - SLC39A8	9e-13
Broad-Low	4	4:103198082:A_G	rs6855246	29844566	Davies G	2018-05-29	Nat Commun	Study of 300,486 individuals identifies 148 independent genetic loci influencing general cognitive function.	General cognitive ability	up to 300,486 European ancestry individuals	NA	SLC39A8	BANK1 - SLC39A8	2e-14
Broad-Low	4	4:103198082:A_G	rs6855246	30586737	Sabater-Lleal M	2018-11-20	Circulation	Genome-Wide Association Trans-Ethnic Meta-Analyses Identifies Novel Associations Regulating Coagulation Factor VIII and von Willebrand Factor Plasma Levels.	vWF levels	42,379 European ancestry individuals, 3,700 African American individuals, 275 Hispanic individuals	NA	SLC39A8	BANK1 - SLC39A8	9e-10
Broad-Low	4	4:103198082:A_G	rs35225200	28540026	Anney RJL	2017-05-22	Mol Autism	Meta-analysis of GWAS of over 16,000 individuals with autism spectrum disorder highlights a novel locus at 10q24.32 and a significant overlap with schizophrenia.	Autism spectrum disorder or schizophrenia	schizophrenia cases and controls (see Ripke, 2014), up to 6,197 European ancestry ASD cases, up to 7,377 European ancestry controls, up to 1,190 ASD cases, up to 1,190 controls	NA	BANK1, SLC39A8	BANK1 - SLC39A8	2e-12
Broad-Low	4	4:103198082:A_G	rs35225200	29912962	Feitosa MF	2018-06-18	PLoS One	Novel genetic associations for blood pressure identified via gene-alcohol interaction in up to 570K individuals across multiple ancestries.	Mean arterial pressure x alcohol consumption interaction (2df test)	91,110 European ancestry drinkers and non-drinkers, 21,416 African American or Afro-Caribbean drinkers and non-drinkers, 12,365 Asian ancestry drinkers and non-drinkers, 8,470 Hispanic or Latin American drinkers and non-drinkers	237,996 European ancestry drinkers, 2,280 African American drinkers, 54,080 Asian ancestry drinkers, 6,448 Hispanic drinkers, 43,315 European ancestry non-drinkers, 2,761 African ancestry non-drinkers, 86,943 Asian ancestry non-drinkers, 6,923 Hispanic non-drinkers	SLC39A8	BANK1 - SLC39A8	1e-12
Broad-Low	4	4:103198082:A_G	rs35518360	25056061	Ripke S	2014-07-22	Nature	Biological insights from 108 schizophrenia-associated genetic loci.	Schizophrenia	32,405 European ancestry cases, 42,221 European ancestry controls, 1,235 European ancestry cases and 1,235 European ancestry controls from 1235 parent-offspring trios, 1,836 East Asian ancestry cases, 3,383 East Asian ancestry controls	1,513 European ancestry cases, 66,236 European ancestry controls	SLC39A8	BANK1 - SLC39A8	8e-15
Broad-Low	4	4:103198082:A_G	rs13107325	20935630	Speliotes EK	2010-10-10	Nat Genet	Association analyses of 249,796 individuals reveal 18 new loci associated with body mass index.	Body mass index	Up to 123,865 European ancestry individuals	Up to 125,931 European ancestry individuals	SLC39A8	SLC39A8	2e-13
Broad-Low	4	4:103198082:A_G	rs13107325	21909110	Wain LV	2011-09-11	Nat Genet	Genome-wide association study identifies six new loci influencing pulse pressure and mean arterial pressure.	Blood pressure	74,064 European ancestry individuals	48,607 European ancestry individuals	SLC39A8	SLC39A8	1e-10
Broad-Low	4	4:103198082:A_G	rs13107325	21909115	Ehret GB	2011-09-11	Nature	Genetic variants in novel pathways influence blood pressure and cardiovascular disease risk.	Diastolic blood pressure	69,395 European ancestry individuals	Up to 133,361 European ancestry individuals	SLC39A8	SLC39A8	2e-17
Broad-Low	4	4:103198082:A_G	rs13107325	21909115	Ehret GB	2011-09-11	Nature	Genetic variants in novel pathways influence blood pressure and cardiovascular disease risk.	Hypertension	69,395 European ancestry individuals	Up to 133,361 European ancestry individuals	SLC39A8	SLC39A8	5e-07
Broad-Low	4	4:103198082:A_G	rs13107325	21909115	Ehret GB	2011-09-11	Nature	Genetic variants in novel pathways influence blood pressure and cardiovascular disease risk.	Systolic blood pressure	69,395 European ancestry individuals	Up to 133,361 European ancestry individuals	SLC39A8	SLC39A8	3e-14
Broad-Low	4	4:103198082:A_G	rs13107325	20686565	Teslovich TM	2010-08-05	Nature	Biological, clinical and population relevance of 95 loci for blood lipids.	HDL cholesterol	99,900 European ancestry individuals	NA	SLC39A8	SLC39A8	7e-11
Broad-Low	4	4:103198082:A_G	rs13107325	24097068	Willer CJ	2013-10-06	Nat Genet	Discovery and refinement of loci associated with lipid levels.	HDL cholesterol	94,595 European ancestry individuals	93,982 European ancestry individuals	SLC39A8	SLC39A8	1e-15
Broad-Low	4	4:103198082:A_G	rs13107325	25673413	Locke AE	2015-02-12	Nature	Genetic studies of body mass index yield new insights for obesity biology.	Body mass index	up to 104,666 European ancestry male individuals, up to 132,115 European ancestry female individuals, 370 African American male individuals, 517 African American female individuals, 512 Hispanic male individuals, 764 Hispanic female individuals	up to 48,274 European ancestry male individuals, up to 39,864 European ancestry female individuals, 2,441 African American or Afro-Caribbean male individuals, 6,314 African American or Afro-Caribbean female individuals, 919 Filipino male individuals, 828 Filipino female individuals, 205 Seychellois male individuals, 287 Seychellois female individuals, 2,964 South Asian ancestry male individuals, …	SLC39A8	SLC39A8	3e-07
Broad-Low	4	4:103198082:A_G	rs13107325	25673413	Locke AE	2015-02-12	Nature	Genetic studies of body mass index yield new insights for obesity biology.	Body mass index	up to 104,666 European ancestry male individuals, up to 132,115 European ancestry female individuals, 370 African American male individuals, 517 African American female individuals, 512 Hispanic male individuals, 764 Hispanic female individuals	up to 48,274 European ancestry male individuals, up to 39,864 European ancestry female individuals, 2,441 African American or Afro-Caribbean male individuals, 6,314 African American or Afro-Caribbean female individuals, 919 Filipino male individuals, 828 Filipino female individuals, 205 Seychellois male individuals, 287 Seychellois female individuals, 2,964 South Asian ancestry male individuals, …	SLC39A8	SLC39A8	1e-12
Broad-Low	4	4:103198082:A_G	rs13107325	25673413	Locke AE	2015-02-12	Nature	Genetic studies of body mass index yield new insights for obesity biology.	Body mass index	up to 104,666 European ancestry male individuals, up to 132,115 European ancestry female individuals, 370 African American male individuals, 517 African American female individuals, 512 Hispanic male individuals, 764 Hispanic female individuals	up to 48,274 European ancestry male individuals, up to 39,864 European ancestry female individuals, 2,441 African American or Afro-Caribbean male individuals, 6,314 African American or Afro-Caribbean female individuals, 919 Filipino male individuals, 828 Filipino female individuals, 205 Seychellois male individuals, 287 Seychellois female individuals, 2,964 South Asian ancestry male individuals, …	SLC39A8	SLC39A8	2e-12
Broad-Low	4	4:103198082:A_G	rs13107325	25673413	Locke AE	2015-02-12	Nature	Genetic studies of body mass index yield new insights for obesity biology.	Body mass index	up to 104,666 European ancestry male individuals, up to 132,115 European ancestry female individuals, 370 African American male individuals, 517 African American female individuals, 512 Hispanic male individuals, 764 Hispanic female individuals	up to 48,274 European ancestry male individuals, up to 39,864 European ancestry female individuals, 2,441 African American or Afro-Caribbean male individuals, 6,314 African American or Afro-Caribbean female individuals, 919 Filipino male individuals, 828 Filipino female individuals, 205 Seychellois male individuals, 287 Seychellois female individuals, 2,964 South Asian ancestry male individuals, …	SLC39A8	SLC39A8	3e-09
Broad-Low	4	4:103198082:A_G	rs13107325	26198764	Goes FS	2015-07-21	Am J Med Genet B Neuropsychiatr Genet	Genome-wide association study of schizophrenia in Ashkenazi Jews.	Schizophrenia	592 Ashkenazi Jewish ancestry cases, 505 Ashkenazi Jewish ancestry controls, 36,989 cases, 113,075 controls	NA	NR	SLC39A8	2e-12
Broad-Low	4	4:103198082:A_G	rs13107325	26604143	Felix JF	2015-11-24	Hum Mol Genet	Genome-wide association analysis identifies three new susceptibility loci for childhood body mass index.	Childhood body mass index	34,744 European ancestry children	11,313 European ancestry children	NR	SLC39A8	1e-08
Broad-Low	4	4:103198082:A_G	rs13107325	26604143	Felix JF	2015-11-24	Hum Mol Genet	Genome-wide association analysis identifies three new susceptibility loci for childhood body mass index.	Childhood body mass index	34,744 European ancestry children	11,313 European ancestry children	SLC39A8	SLC39A8	4e-07
Broad-Low	4	4:103198082:A_G	rs13107325	26908625	Johansson A	2016-01-21	Hum Mol Genet	Genome-wide association and Mendelian randomization study of NT-proBNP in patients with acute coronary syndrome.	NT-proBNP levels in acute coronary syndrome	at least 3,691 European ancestry individuals, up to 29 Asian ancestry individuals, 20 African ancestry individuals	at least 5,404 European ancestry individuals, up to 54 Asian ancestry individuals, 33 African ancestry individuals	SLC39A8	SLC39A8	6e-10
Broad-Low	4	4:103198082:A_G	rs13107325	28443625	Justice AE	2017-04-26	Nat Commun	Genome-wide meta-analysis of 241,258 adults accounting for smoking behaviour identifies novel loci for obesity traits.	BMI (adjusted for smoking behaviour)	98,173 European ancestry women, 64,373 European ancestry men, 5,829 European ancestry individuals, 10,500 African American/Afro-Caribbean ancestry women, 2,706 African American/Afro-Caribbean ancestry men, 1,030 Indian Asian ancestry women, 7,648 Indian Asian ancestry men, 1,793 Filipino ancestry women, 2,944 Hispanic/Latino ancestry women, 1,764 Hispanic/Latino ancestry men	21,496 European ancestry women, 24,385 European ancestry men, 118,364 European ancestry individuals, 2,326 African American/Afro-Caribbean ancestry women, 855 African American/Afro-Caribbean ancestry men	SLC39A8	SLC39A8	3e-10
Broad-Low	4	4:103198082:A_G	rs13107325	28443625	Justice AE	2017-04-26	Nat Commun	Genome-wide meta-analysis of 241,258 adults accounting for smoking behaviour identifies novel loci for obesity traits.	BMI (adjusted for smoking behaviour)	98,173 European ancestry women, 64,373 European ancestry men, 5,829 European ancestry individuals, 10,500 African American/Afro-Caribbean ancestry women, 2,706 African American/Afro-Caribbean ancestry men, 1,030 Indian Asian ancestry women, 7,648 Indian Asian ancestry men, 1,793 Filipino ancestry women, 2,944 Hispanic/Latino ancestry women, 1,764 Hispanic/Latino ancestry men	21,496 European ancestry women, 24,385 European ancestry men, 118,364 European ancestry individuals, 2,326 African American/Afro-Caribbean ancestry women, 855 African American/Afro-Caribbean ancestry men	SLC39A8	SLC39A8	4e-09
Broad-Low	4	4:103198082:A_G	rs13107325	28443625	Justice AE	2017-04-26	Nat Commun	Genome-wide meta-analysis of 241,258 adults accounting for smoking behaviour identifies novel loci for obesity traits.	BMI in non-smokers	77,279 European ancestry women, 47,280 European ancestry men, 4,856 European ancestry individuals, 8,799 African American/Afro-Caribbean ancestry women, 1,803 African American/Afro-Caribbean ancestry men, 1,020 Indian Asian ancestry women, 6,691 Indian Asian ancestry men, 1,526 Filipino ancestry women, 2,469 Hispanic/Latino ancestry women, 1,318 Hispanic/Latino ancestry men	16,011 European ancestry women, 17,912 European ancestry men, 105,218 European ancestry individuals, 2,073 African American/Afro-Caribbean ancestry women, 647 African American/Afro-Caribbean ancestry men	SLC39A8	SLC39A8	1e-07
Broad-Low	4	4:103198082:A_G	rs13107325	28443625	Justice AE	2017-04-26	Nat Commun	Genome-wide meta-analysis of 241,258 adults accounting for smoking behaviour identifies novel loci for obesity traits.	BMI in non-smokers	77,279 European ancestry women, 47,280 European ancestry men, 4,856 European ancestry individuals, 8,799 African American/Afro-Caribbean ancestry women, 1,803 African American/Afro-Caribbean ancestry men, 1,020 Indian Asian ancestry women, 6,691 Indian Asian ancestry men, 1,526 Filipino ancestry women, 2,469 Hispanic/Latino ancestry women, 1,318 Hispanic/Latino ancestry men	16,011 European ancestry women, 17,912 European ancestry men, 105,218 European ancestry individuals, 2,073 African American/Afro-Caribbean ancestry women, 647 African American/Afro-Caribbean ancestry men	SLC39A8	SLC39A8	7e-07
Broad-Low	4	4:103198082:A_G	rs13107325	28443625	Justice AE	2017-04-26	Nat Commun	Genome-wide meta-analysis of 241,258 adults accounting for smoking behaviour identifies novel loci for obesity traits.	Body mass index (joint analysis main effects and smoking interaction)	98,173 European ancestry women, 64,373 European ancestry men, 5,829 European ancestry individuals, 10,500 African American/Afro-Caribbean ancestry women, 2,706 African American/Afro-Caribbean ancestry men, 1,030 Indian Asian ancestry women, 7,648 Indian Asian ancestry men, 1,793 Filipino ancestry women, 2,944 Hispanic/Latino ancestry women, 1,764 Hispanic/Latino ancestry men	21,496 European ancestry women, 24,385 European ancestry men, 118,364 European ancestry individuals, 2,326 African American/Afro-Caribbean ancestry women, 855 African American/Afro-Caribbean ancestry men	SLC39A8	SLC39A8	1e-08
Broad-Low	4	4:103198082:A_G	rs13107325	28443625	Justice AE	2017-04-26	Nat Commun	Genome-wide meta-analysis of 241,258 adults accounting for smoking behaviour identifies novel loci for obesity traits.	Body mass index (joint analysis main effects and smoking interaction)	98,173 European ancestry women, 64,373 European ancestry men, 5,829 European ancestry individuals, 10,500 African American/Afro-Caribbean ancestry women, 2,706 African American/Afro-Caribbean ancestry men, 1,030 Indian Asian ancestry women, 7,648 Indian Asian ancestry men, 1,793 Filipino ancestry women, 2,944 Hispanic/Latino ancestry women, 1,764 Hispanic/Latino ancestry men	21,496 European ancestry women, 24,385 European ancestry men, 118,364 European ancestry individuals, 2,326 African American/Afro-Caribbean ancestry women, 855 African American/Afro-Caribbean ancestry men	SLC39A8	SLC39A8	2e-10
Broad-Low	4	4:103198082:A_G	rs13107325	28448500	Graff M	2017-04-27	PLoS Genet	Genome-wide physical activity interactions in adiposity - A meta-analysis of 200,452 adults.	Body mass index	2,518 African American women, 86,278 European ancestry women, 1,773 Filipino ancestry women, 1,030 Indian ancestry women, 1,457 African American men, 55,137 European ancestry men, 7,648 Indian ancestry men, 5,527 European ancestry individuals	6,244 African American women, 17,531 European ancestry women, 329 African American men, 19,956 European ancestry men	SLC39A8	SLC39A8	1e-09
Broad-Low	4	4:103198082:A_G	rs13107325	28448500	Graff M	2017-04-27	PLoS Genet	Genome-wide physical activity interactions in adiposity - A meta-analysis of 200,452 adults.	Body mass index	2,518 African American women, 86,278 European ancestry women, 1,773 Filipino ancestry women, 1,030 Indian ancestry women, 1,457 African American men, 55,137 European ancestry men, 7,648 Indian ancestry men, 5,527 European ancestry individuals	6,244 African American women, 17,531 European ancestry women, 329 African American men, 19,956 European ancestry men	SLC39A8	SLC39A8	3e-10
Broad-Low	4	4:103198082:A_G	rs13107325	28448500	Graff M	2017-04-27	PLoS Genet	Genome-wide physical activity interactions in adiposity - A meta-analysis of 200,452 adults.	Body mass index	2,518 African American women, 86,278 European ancestry women, 1,773 Filipino ancestry women, 1,030 Indian ancestry women, 1,457 African American men, 55,137 European ancestry men, 7,648 Indian ancestry men, 5,527 European ancestry individuals	6,244 African American women, 17,531 European ancestry women, 329 African American men, 19,956 European ancestry men	SLC39A8	SLC39A8	2e-10
Broad-Low	4	4:103198082:A_G	rs13107325	28448500	Graff M	2017-04-27	PLoS Genet	Genome-wide physical activity interactions in adiposity - A meta-analysis of 200,452 adults.	Body mass index	2,518 African American women, 86,278 European ancestry women, 1,773 Filipino ancestry women, 1,030 Indian ancestry women, 1,457 African American men, 55,137 European ancestry men, 7,648 Indian ancestry men, 5,527 European ancestry individuals	6,244 African American women, 17,531 European ancestry women, 329 African American men, 19,956 European ancestry men	SLC39A8	SLC39A8	5e-10
Broad-Low	4	4:103198082:A_G	rs13107325	28448500	Graff M	2017-04-27	PLoS Genet	Genome-wide physical activity interactions in adiposity - A meta-analysis of 200,452 adults.	Body mass index (joint analysis main effects and physical activity interaction)	2,518 African American women, 86,278 European ancestry women, 1,773 Filipino ancestry women, 1,030 Indian ancestry women, 1,457 African American men, 55,137 European ancestry men, 7,648 Indian ancestry men, 5,527 European ancestry individuals	6,244 African American women, 17,531 European ancestry women, 329 African American men, 19,956 European ancestry men	SLC39A8	SLC39A8	2e-10
Broad-Low	4	4:103198082:A_G	rs13107325	28448500	Graff M	2017-04-27	PLoS Genet	Genome-wide physical activity interactions in adiposity - A meta-analysis of 200,452 adults.	Body mass index (joint analysis main effects and physical activity interaction)	2,518 African American women, 86,278 European ancestry women, 1,773 Filipino ancestry women, 1,030 Indian ancestry women, 1,457 African American men, 55,137 European ancestry men, 7,648 Indian ancestry men, 5,527 European ancestry individuals	6,244 African American women, 17,531 European ancestry women, 329 African American men, 19,956 European ancestry men	SLC39A8	SLC39A8	2e-08
Broad-Low	4	4:103198082:A_G	rs13107325	28448500	Graff M	2017-04-27	PLoS Genet	Genome-wide physical activity interactions in adiposity - A meta-analysis of 200,452 adults.	Body mass index (joint analysis main effects and physical activity interaction)	2,518 African American women, 86,278 European ancestry women, 1,773 Filipino ancestry women, 1,030 Indian ancestry women, 1,457 African American men, 55,137 European ancestry men, 7,648 Indian ancestry men, 5,527 European ancestry individuals	6,244 African American women, 17,531 European ancestry women, 329 African American men, 19,956 European ancestry men	SLC39A8	SLC39A8	2e-09
Broad-Low	4	4:103198082:A_G	rs13107325	28448500	Graff M	2017-04-27	PLoS Genet	Genome-wide physical activity interactions in adiposity - A meta-analysis of 200,452 adults.	Body mass index (joint analysis main effects and physical activity interaction)	2,518 African American women, 86,278 European ancestry women, 1,773 Filipino ancestry women, 1,030 Indian ancestry women, 1,457 African American men, 55,137 European ancestry men, 7,648 Indian ancestry men, 5,527 European ancestry individuals	6,244 African American women, 17,531 European ancestry women, 329 African American men, 19,956 European ancestry men	SLC39A8	SLC39A8	8e-10
Broad-Low	4	4:103198082:A_G	rs13107325	28448500	Graff M	2017-04-27	PLoS Genet	Genome-wide physical activity interactions in adiposity - A meta-analysis of 200,452 adults.	Body mass index in physically active individuals	1,957 African American women, 1,773 Filipino ancestry women, 305 Indian ancestry women, 67,609 European ancestry women, 1,206 African American men, 2,029 Indian ancestry men, 43,399 European ancestry men, at least 4,819 European ancestry individuals	4,807 African American women, 12,347 European ancestry women, 265 African American men, 14,540 European ancestry men	SLC39A8	SLC39A8	4e-09
Broad-Low	4	4:103198082:A_G	rs13107325	28448500	Graff M	2017-04-27	PLoS Genet	Genome-wide physical activity interactions in adiposity - A meta-analysis of 200,452 adults.	Body mass index in physically active individuals	1,957 African American women, 1,773 Filipino ancestry women, 305 Indian ancestry women, 67,609 European ancestry women, 1,206 African American men, 2,029 Indian ancestry men, 43,399 European ancestry men, at least 4,819 European ancestry individuals	4,807 African American women, 12,347 European ancestry women, 265 African American men, 14,540 European ancestry men	SLC39A8	SLC39A8	1e-09
Broad-Low	4	4:103198082:A_G	rs13107325	28448500	Graff M	2017-04-27	PLoS Genet	Genome-wide physical activity interactions in adiposity - A meta-analysis of 200,452 adults.	Body mass index in physically active individuals	1,957 African American women, 1,773 Filipino ancestry women, 305 Indian ancestry women, 67,609 European ancestry women, 1,206 African American men, 2,029 Indian ancestry men, 43,399 European ancestry men, at least 4,819 European ancestry individuals	4,807 African American women, 12,347 European ancestry women, 265 African American men, 14,540 European ancestry men	SLC39A8	SLC39A8	4e-07
Broad-Low	4	4:103198082:A_G	rs13107325	28448500	Graff M	2017-04-27	PLoS Genet	Genome-wide physical activity interactions in adiposity - A meta-analysis of 200,452 adults.	Body mass index in physically active individuals	1,957 African American women, 1,773 Filipino ancestry women, 305 Indian ancestry women, 67,609 European ancestry women, 1,206 African American men, 2,029 Indian ancestry men, 43,399 European ancestry men, at least 4,819 European ancestry individuals	4,807 African American women, 12,347 European ancestry women, 265 African American men, 14,540 European ancestry men	SLC39A8	SLC39A8	2e-06
Broad-Low	4	4:103198082:A_G	rs13107325	28739976	Wain LV	2017-07-24	Hypertension	Novel Blood Pressure Locus and Gene Discovery Using Genome-Wide Association Study and Expression Data Sets From Blood and the Kidney.	Diastolic blood pressure	150,134 European ancestry individuals	87,359 European ancestry individuals, 140,886 European and unknown ancestry individuals	SLC39A8	SLC39A8	1e-13
Broad-Low	4	4:103198082:A_G	rs13107325	28739976	Wain LV	2017-07-24	Hypertension	Novel Blood Pressure Locus and Gene Discovery Using Genome-Wide Association Study and Expression Data Sets From Blood and the Kidney.	Systolic blood pressure	150,134 European ancestry individuals	87,359 European ancestry individuals, 140,886 European and unknown ancestry individuals	SLC39A8	SLC39A8	6e-10
Broad-Low	4	4:103198082:A_G	rs13107325	29326435	Hill WD	2018-01-11	Mol Psychiatry	A combined analysis of genetically correlated traits identifies 187 loci and a role for neurogenesis and myelination in intelligence.	Intelligence (MTAG)	120,934 British ancestry individuals, 127,548 individuals	NA	SLC39A8	SLC39A8	3e-18
Broad-Low	4	4:103198082:A_G	rs13107325	29615537	Kulminski AM	2018-03-01	Aging (Albany NY)	Strong impact of natural-selection-free heterogeneity in genetics of age-related phenotypes.	Diastolic blood pressure	up to 33,431 European ancestry individuals	NA	SLC39A8	SLC39A8	9e-10
Broad-Low	4	4:103198082:A_G	rs13107325	29691431	Tikkanen E	2018-04-24	Sci Rep	Biological Insights Into Muscular Strength: Genetic Findings in the UK Biobank.	Hand grip strength	223,215 British ancestry individuals	111,610 British ancestry individuals	SLC39A8	SLC39A8	4e-23
Broad-Low	4	4:103198082:A_G	rs13107325	26426971	Winkler TW	2015-10-01	PLoS Genet	The Influence of Age and Sex on Genetic Associations with Adult Body Size and Shape: A Large-Scale Genome-Wide Interaction Study.	Body mass index	up to 309,889 European ancestry individuals	NA	NR	SLC39A8	4e-16
Broad-Low	4	4:103198082:A_G	rs13107325	27618447	Surendran P	2016-10-01	Nat Genet	Trans-ancestry meta-analyses identify rare and common variants associated with blood pressure and hypertension.	Systolic blood pressure	up to 165,276 European ancestry individuals, up to 27,487 South Asian ancestry individuals	up to 125,713 European ancestry individuals, up to 2,641 South Asian ancestry individuals, 4,632 Hispanic individuals, 22,077 African American individuals	SLC39A8	SLC39A8	1e-07
Broad-Low	4	4:103198082:A_G	rs13107325	29912962	Feitosa MF	2018-06-18	PLoS One	Novel genetic associations for blood pressure identified via gene-alcohol interaction in up to 570K individuals across multiple ancestries.	Diastolic blood pressure x alcohol consumption interaction (2df test)	63,607 European ancestry drinkers, 10,193 African American or Afro-Caribbean drinkers, 2,441 Asian ancestry drinkers, 5,084 Hispanic or Latin American drinkers, 27,492 European ancestry non-drinkers, 11,223 African American or Afro-Caribbean non-drinkers, 9,924 Asian ancestry non-drinkers, 3,387 Hispanic or Latin American non-drinkers	238,058 European ancestry drinkers, 2,280 African American drinkers, 54,081 Asian ancestry drinkers, 6,448 Hispanic drinkers, 43,318 European ancestry non-drinkers, 2,761 African American non-drinkers, 86,943 Asian ancestry non-drinkers, 6,923 Hispanic non-drinkers	SLC39A8	SLC39A8	2e-23
Broad-Low	4	4:103198082:A_G	rs13107325	29912962	Feitosa MF	2018-06-18	PLoS One	Novel genetic associations for blood pressure identified via gene-alcohol interaction in up to 570K individuals across multiple ancestries.	Diastolic blood pressure x alcohol consumption interaction (2df test)	63,607 European ancestry drinkers, 10,193 African American or Afro-Caribbean drinkers, 2,441 Asian ancestry drinkers, 5,084 Hispanic or Latin American drinkers, 27,492 European ancestry non-drinkers, 11,223 African American or Afro-Caribbean non-drinkers, 9,924 Asian ancestry non-drinkers, 3,387 Hispanic or Latin American non-drinkers	238,058 European ancestry drinkers, 2,280 African American drinkers, 54,081 Asian ancestry drinkers, 6,448 Hispanic drinkers, 43,318 European ancestry non-drinkers, 2,761 African American non-drinkers, 86,943 Asian ancestry non-drinkers, 6,923 Hispanic non-drinkers	SLC39A8	SLC39A8	4e-22
Broad-Low	4	4:103198082:A_G	rs13107325	29912962	Feitosa MF	2018-06-18	PLoS One	Novel genetic associations for blood pressure identified via gene-alcohol interaction in up to 570K individuals across multiple ancestries.	Mean arterial pressure x alcohol consumption interaction (2df test)	91,110 European ancestry drinkers and non-drinkers, 21,416 African American or Afro-Caribbean drinkers and non-drinkers, 12,365 Asian ancestry drinkers and non-drinkers, 8,470 Hispanic or Latin American drinkers and non-drinkers	237,996 European ancestry drinkers, 2,280 African American drinkers, 54,080 Asian ancestry drinkers, 6,448 Hispanic drinkers, 43,315 European ancestry non-drinkers, 2,761 African ancestry non-drinkers, 86,943 Asian ancestry non-drinkers, 6,923 Hispanic non-drinkers	SLC39A8	SLC39A8	4e-11
Broad-Low	4	4:103198082:A_G	rs13107325	27618448	Liu C	2016-10-01	Nat Genet	Meta-analysis identifies common and rare variants influencing blood pressure and overlapping with metabolic trait loci.	Mean arterial pressure	120,473 European ancestry individuals, 21,503 African American individuals, 4,586 Hispanic individuals	NA	SLC39A8	SLC39A8	1e-11
Broad-Low	4	4:103198082:A_G	rs13107325	29942086	Savage JE	2018-06-25	Nat Genet	Genome-wide association meta-analysis in 269,867 individuals identifies new genetic and functional links to intelligence.	Intelligence	269,867 European ancestry individuals	NA	NR	SLC39A8	2e-21
Broad-Low	4	4:103198082:A_G	rs13107325	27618452	Ehret GB	2016-09-12	Nat Genet	The genetics of blood pressure regulation and its target organs from association studies in 342,415 individuals.	Diastolic blood pressure	up to 201,529 European ancestry individuals	up to 140,886 European ancestry individuals	SLC39A8	SLC39A8	2e-14
Broad-Low	4	4:103198082:A_G	rs13107325	27618452	Ehret GB	2016-09-12	Nat Genet	The genetics of blood pressure regulation and its target organs from association studies in 342,415 individuals.	Systolic blood pressure	up to 201,529 European ancestry individuals	up to 140,886 European ancestry individuals	SLC39A8	SLC39A8	5e-11
Broad-Low	4	4:103198082:A_G	rs13107325	29844566	Davies G	2018-05-29	Nat Commun	Study of 300,486 individuals identifies 148 independent genetic loci influencing general cognitive function.	General cognitive ability	up to 300,486 European ancestry individuals	NA	SLC39A8	SLC39A8	8e-17
Broad-Low	4	4:103198082:A_G	rs13107325	30108127	Hoffmann TJ	2018-08-14	Genetics	A Large Multi-ethnic Genome-Wide Association Study of Adult Body Mass Index Identifies Novel Loci.	Body mass index	315,347 European ancestry individuals, 8,322 Hispanic/Latino individuals, 7,290 East Asian ancestry individuals, 3,069 African American individuals, 459 South Asian ancestry individuals	431,743 European ancestry individuals, 9,275 South Asian ancestry individuals, 8,261 African British individuals, 1,822 East Asian ancestry individuals, 7,620 individuals	NR	SLC39A8	3e-21
Broad-Low	4	4:103198082:A_G	rs13107325	29912962	Feitosa MF	2018-06-18	PLoS One	Novel genetic associations for blood pressure identified via gene-alcohol interaction in up to 570K individuals across multiple ancestries.	Systolic blood pressure x alcohol consumption interaction (2df test)	63,608 European ancestry drinkers, 10,193 African American or Afro-Caribbean heavy drinkers, 2,441 Asian ancestry drinkers, 5,084 Hispanic or Latin American drinkers, 27,494 European ancestry non-drinkers, 11,224 African American or Afro-Caribbean non-drinkers, 9,924 Asian ancestry non-drinkers, 3,387 Hispanic or Latin American non-drinkers	238,002 European ancestry drinkers, 2,280 African American drinkers, 54,081 Asian ancestry drinkers, 6,452 Hispanic drinkers, 43,316 European ancestry non-drinkers, 2,761 African American non-drinkers, 86,945 Asian ancestry non-drinkers, 6,925 Hispanic non-drinkers	SLC39A8	SLC39A8	1e-15
Broad-Low	4	4:103198082:A_G	rs13107325	30038396	Lee JJ	2018-07-23	Nat Genet	Gene discovery and polygenic prediction from a genome-wide association study of educational attainment in 1.1 million individuals.	Educational attainment (years of education)	up to 1,131,881 European ancestry individuals	NA		SLC39A8	2e-18
Broad-Low	4	4:103198082:A_G	rs13107325	30038396	Lee JJ	2018-07-23	Nat Genet	Gene discovery and polygenic prediction from a genome-wide association study of educational attainment in 1.1 million individuals.	Cognitive performance	257,841 European ancestry individuals	NA	Intergenic	SLC39A8	1e-23
Broad-Low	4	4:103198082:A_G	rs13107325	30038396	Lee JJ	2018-07-23	Nat Genet	Gene discovery and polygenic prediction from a genome-wide association study of educational attainment in 1.1 million individuals.	Cognitive performance (MTAG)	402,382 European ancestry individuals	NA	Intergenic	SLC39A8	3e-18
Broad-Low	4	4:103198082:A_G	rs13107325	30038396	Lee JJ	2018-07-23	Nat Genet	Gene discovery and polygenic prediction from a genome-wide association study of educational attainment in 1.1 million individuals.	Educational attainment (MTAG)	1,311,438 European ancestry individuals	NA	Intergenic	SLC39A8	2e-24
Broad-Low	4	4:103198082:A_G	rs13107325	30038396	Lee JJ	2018-07-23	Nat Genet	Gene discovery and polygenic prediction from a genome-wide association study of educational attainment in 1.1 million individuals.	Self-reported math ability	564,698 European ancestry individuals	NA	Intergenic	SLC39A8	5e-10
Broad-Low	4	4:103198082:A_G	rs13107325	30275531	Klarin D	2018-10-01	Nat Genet	Genetics of blood lipids among ~300,000 multi-ethnic participants of the Million Veteran Program.	HDL cholesterol	215,551 European ancestry individuals, 57,332 African American individuals, 24,743 Hispanic individuals	Up to 319,677 individuals	SLC39A8	SLC39A8	2e-50
Broad-Low	4	4:103198082:A_G	rs13107325	30305740	Elliott LT	2018-10-10	Nature	Genome-wide association studies of brain imaging phenotypes in UK Biobank.	Brain imaging measurements	8,428 British ancestry individuals	4,386 European ancestry individuals	NR	SLC39A8	1e-42
Broad-Low	4	4:103198082:A_G	rs13107325	30305740	Elliott LT	2018-10-10	Nature	Genome-wide association studies of brain imaging phenotypes in UK Biobank.	Brain imaging measurements	8,428 British ancestry individuals	4,386 European ancestry individuals	NR	SLC39A8	2e-39
Broad-Low	4	4:103198082:A_G	rs13107325	30305740	Elliott LT	2018-10-10	Nature	Genome-wide association studies of brain imaging phenotypes in UK Biobank.	Brain imaging measurements	8,428 British ancestry individuals	4,386 European ancestry individuals	NR	SLC39A8	2e-41
Broad-Low	4	4:103198082:A_G	rs13107325	30305740	Elliott LT	2018-10-10	Nature	Genome-wide association studies of brain imaging phenotypes in UK Biobank.	Brain imaging measurements	8,428 British ancestry individuals	4,386 European ancestry individuals	NR	SLC39A8	7e-39
Broad-Low	4	4:103198082:A_G	rs13107325	30336701	Sanchez-Roige S	2018-10-19	Am J Psychiatry	Genome-Wide Association Study Meta-Analysis of the Alcohol Use Disorders Identification Test (AUDIT) in Two Population-Based Cohorts.	Alcohol use disorder (consumption score)	121,604 British ancestry individuals	NA	SLC39A8	SLC39A8	3e-10
Broad-Low	4	4:103198082:A_G	rs13107325	26961502	Wood AR	2016-03-10	Diabetologia	Variants in the FTO and CDKAL1 loci have recessive effects on risk of obesity and type 2 diabetes, respectively.	Body mass index	29,925 British ancestry cases, 89,763 British ancestry controls	NA	SLC39A8	SLC39A8	4e-07
Broad-Low	4	4:103198082:A_G	rs13107325	29483656	Pardinas AF	2018-02-26	Nat Genet	Common schizophrenia alleles are enriched in mutation-intolerant genes and in regions under strong background selection.	Schizophrenia	40,675 European ancestry cases, 64,643 European ancestry controls	1,651 European ancestry cases, 4,111 cases, 142,717 European ancestry controls, 11,507 controls	BANK1, SLC39A8	SLC39A8	1e-16
Broad-Low	4	4:103198082:A_G	rs13107325	30573740	Yap CX	2018-12-20	Nat Commun	Dissection of genetic variation and evidence for pleiotropy in male pattern baldness.	Male-pattern baldness	205,327 European ancestry males	NA	NR	SLC39A8	4e-20
Broad-Low	4	4:103198082:A_G	rs13107325	30595370	Kichaev G	2018-12-27	Am J Hum Genet	Leveraging Polygenic Functional Enrichment to Improve GWAS Power.	Balding type 1	approximately 208,000 European ancestry individuals	NA		SLC39A8	2e-10
Broad-Low	4	4:103198082:A_G	rs13107325	30595370	Kichaev G	2018-12-27	Am J Hum Genet	Leveraging Polygenic Functional Enrichment to Improve GWAS Power.	Body mass index	approximately 458,000 European ancestry individuals	NA		SLC39A8	1e-36
Broad-Low	4	4:103198082:A_G	rs13107325	30593698	Hubel C	2018-12-28	Am J Med Genet B Neuropsychiatr Genet	Genomics of body fat percentage may contribute to sex bias in anorexia nervosa.	Body fat percentage	70,700 European ancestry female individuals, 85,261 European ancestry male individuals	NA	NR	SLC39A8	4e-10
Broad-Low	4	4:103198082:A_G	rs13107325	30593698	Hubel C	2018-12-28	Am J Med Genet B Neuropsychiatr Genet	Genomics of body fat percentage may contribute to sex bias in anorexia nervosa.	Body fat percentage	70,700 European ancestry female individuals, 85,261 European ancestry male individuals	NA	NR	SLC39A8	5e-10
Broad-Low	4	4:103198082:A_G	rs13107325	30595370	Kichaev G	2018-12-27	Am J Hum Genet	Leveraging Polygenic Functional Enrichment to Improve GWAS Power.	Eczema	approximately 459,000 European ancestry individuals	NA		SLC39A8	2e-10
Broad-Low	4	4:103198082:A_G	rs13107325	30595370	Kichaev G	2018-12-27	Am J Hum Genet	Leveraging Polygenic Functional Enrichment to Improve GWAS Power.	Lung function (FVC)	approximately 372,000 European ancestry individuals	NA		SLC39A8	9e-18
Broad-Low	4	4:103198082:A_G	rs13107325	30595370	Kichaev G	2018-12-27	Am J Hum Genet	Leveraging Polygenic Functional Enrichment to Improve GWAS Power.	Red blood cell count	approximately 445,000 European ancestry individuals	NA		SLC39A8	6e-24
Broad-Low	4	4:103198082:A_G	rs13107325	30595370	Kichaev G	2018-12-27	Am J Hum Genet	Leveraging Polygenic Functional Enrichment to Improve GWAS Power.	Systolic blood pressure	approximately 422,000 European ancestry individuals	NA		SLC39A8	1e-36
Broad-Low	4	4:103198082:A_G	rs13107325	30595370	Kichaev G	2018-12-27	Am J Hum Genet	Leveraging Polygenic Functional Enrichment to Improve GWAS Power.	Waist-hip ratio	approximately 458,000 European ancestry individuals	NA		SLC39A8	1e-20
Broad-Low	4	4:103198082:A_G	rs13107325	30664745	Tachmazidou I	2019-01-21	Nat Genet	Identification of new therapeutic targets for osteoarthritis through genome-wide analyses of UK Biobank data.	Osteoarthritis	77,052 European ancestry cases, 378,169 European ancestry controls	NA	NR	SLC39A8	8e-19
Broad-Low	4	4:103198082:A_G	rs13107325	27841878	Hoffmann TJ	2016-11-14	Nat Genet	Genome-wide association analyses using electronic health records identify new loci influencing blood pressure variation.	Diastolic blood pressure	295,529 European ancestry individuals, 8,231 Latino individuals, 3,058 African American individuals, 2,029 African British individuals, 7,701 East Asian ancestry individuals, 2,735 South Asian ancestry individuals, 1,979 mixed and unknown ancestry individuals	NA	SLC39A8	SLC39A8	5e-33
Broad-Low	4	4:103198082:A_G	rs13107325	27841878	Hoffmann TJ	2016-11-14	Nat Genet	Genome-wide association analyses using electronic health records identify new loci influencing blood pressure variation.	Diastolic blood pressure	80,792 European ancestry individuals, 8,231 Latino individuals, 3,058 African American individuals, 7,243 East Asian ancestry individuals, 461 South Asian ancestry individuals	NA	SLC39A8	SLC39A8	4e-11
Broad-Low	4	4:103198082:A_G	rs13107325	27841878	Hoffmann TJ	2016-11-14	Nat Genet	Genome-wide association analyses using electronic health records identify new loci influencing blood pressure variation.	Diastolic blood pressure	80,792 European ancestry individuals, 8,231 Latino individuals, 3,058 African American individuals, 7,243 East Asian ancestry individuals, 461 South Asian ancestry individuals	NA	SLC39A8	SLC39A8	8e-11
Broad-Low	4	4:103198082:A_G	rs13107325	27841878	Hoffmann TJ	2016-11-14	Nat Genet	Genome-wide association analyses using electronic health records identify new loci influencing blood pressure variation.	Systolic blood pressure	295,529 European ancestry individuals, 8,231 Latino individuals, 3,058 African American individuals, 2,029 African British individuals, 7,701 East Asian ancestry individuals, 2,735 South Asian ancestry individuals, 1,979 mixed and unknown ancestry individuals	NA	SLC39A8	SLC39A8	2e-21
Broad-Low	4	4:103198082:A_G	rs13107325	27841878	Hoffmann TJ	2016-11-14	Nat Genet	Genome-wide association analyses using electronic health records identify new loci influencing blood pressure variation.	Systolic blood pressure	80,792 European ancestry individuals, 8,231 Latino individuals, 3,058 African American individuals, 7,243 East Asian ancestry individuals, 461 South Asian ancestry individuals	NA	SLC39A8	SLC39A8	1e-08
Broad-Low	4	4:103198082:A_G	rs13107325	27841878	Hoffmann TJ	2016-11-14	Nat Genet	Genome-wide association analyses using electronic health records identify new loci influencing blood pressure variation.	Systolic blood pressure	80,792 European ancestry individuals, 8,231 Latino individuals, 3,058 African American individuals, 7,243 East Asian ancestry individuals, 461 South Asian ancestry individuals	NA	SLC39A8	SLC39A8	3e-09
Broad-Low	4	4:103198082:A_G	rs13107325	29507422	Hoffmann TJ	2018-03-05	Nat Genet	A large electronic-health-record-based genome-wide study of serum lipids.	High density lipoprotein cholesterol levels	76,627 European ancestry individuals, 7,795 Hispanic individuals, 6,855 East Asian ancestry individuals, 2,958 African American individuals, 439 South Asian ancestry individuals	NA	NR	SLC39A8	6e-21
Broad-Low	4	4:103198082:A_G	rs13107325	29507422	Hoffmann TJ	2018-03-05	Nat Genet	A large electronic-health-record-based genome-wide study of serum lipids.	High density lipoprotein cholesterol levels	76,627 European ancestry individuals, 7,795 Hispanic individuals, 6,855 East Asian ancestry individuals, 2,958 African American individuals, 439 South Asian ancestry individuals	NA	NR	SLC39A8	6e-22
Broad-Low	4	4:103198082:A_G	rs13107325	29507422	Hoffmann TJ	2018-03-05	Nat Genet	A large electronic-health-record-based genome-wide study of serum lipids.	Low density lipoprotein cholesterol levels	76,627 European ancestry individuals, 7,795 Hispanic individuals, 6,855 East Asian ancestry individuals, 2,958 African American individuals, 439 South Asian ancestry individuals	NA	NR	SLC39A8	8e-06
Broad-Low	4	4:103198082:A_G	rs13107325	29507422	Hoffmann TJ	2018-03-05	Nat Genet	A large electronic-health-record-based genome-wide study of serum lipids.	Total cholesterol levels	76,627 European ancestry individuals, 7,795 Hispanic individuals, 6,855 East Asian ancestry individuals, 2,958 African American individuals, 439 South Asian ancestry individuals	NA	NR	SLC39A8	1e-09
Broad-Low	4	4:103198082:A_G	rs13107325	29507422	Hoffmann TJ	2018-03-05	Nat Genet	A large electronic-health-record-based genome-wide study of serum lipids.	Total cholesterol levels	76,627 European ancestry individuals, 7,795 Hispanic individuals, 6,855 East Asian ancestry individuals, 2,958 African American individuals, 439 South Asian ancestry individuals	NA	NR	SLC39A8	5e-11
Broad-Low	4	4:103198082:A_G	rs13107325	30578418	Giri A	2018-12-21	Nat Genet	Trans-ethnic association study of blood pressure determinants in over 750,000 individuals.	Diastolic blood pressure	365,998 European ancestry individuals, 63,490 African ancestry individuals, 22,802 Hispanic individuals, 4,792 Asian ancestry individuals, 2,695 Native American ancestry individuals	299,024 European ancestry individuals, 17,277 individuals	SLC39A8	SLC39A8	8e-12
Broad-Low	4	4:103198082:A_G	rs13107325	30578418	Giri A	2018-12-21	Nat Genet	Trans-ethnic association study of blood pressure determinants in over 750,000 individuals.	Systolic blood pressure	365,998 European ancestry individuals, 63,490 African ancestry individuals, 22,802 Hispanic individuals, 4,792 Asian ancestry individuals, 2,695 Native American ancestry individuals	299,024 European ancestry individuals, 17,277 individuals	SLC39A8	SLC39A8	1e-17
Broad-Low	4	4:103198082:A_G	rs13107325	30643258	Karlsson Linner R	2019-01-14	Nat Genet	Genome-wide association analyses of risk tolerance and risky behaviors in over 1 million individuals identify hundreds of loci and shared genetic influences.	Alcohol consumption (drinks per week)	414,343 European ancestry individuals	NA	SLC39A8	SLC39A8	1e-24
Broad-Low	4	4:103198082:A_G	rs13107325	30643258	Karlsson Linner R	2019-01-14	Nat Genet	Genome-wide association analyses of risk tolerance and risky behaviors in over 1 million individuals identify hundreds of loci and shared genetic influences.	Risk-taking tendency (4-domain principal component model)	315,894 European ancestry individuals	NA	SLC39A8	SLC39A8	4e-13
Broad-Low	4	4:103198082:A_G	rs13107325	30649180	Luo Q	2019-01-16	JAMA Psychiatry	Association of a Schizophrenia-Risk Nonsynonymous Variant With Putamen Volume in Adolescents: A Voxelwise and Genome-Wide Association Study.	Voxel-wise structural brain imaging measurements	1,721 European ancestry adolescent individuals	6,932 British ancestry individuals	SLC39A8	SLC39A8	2e-11
Broad-Low	4	4:103198082:A_G	rs13107325	30649180	Luo Q	2019-01-16	JAMA Psychiatry	Association of a Schizophrenia-Risk Nonsynonymous Variant With Putamen Volume in Adolescents: A Voxelwise and Genome-Wide Association Study.	Voxel-wise structural brain imaging measurements	1,721 European ancestry adolescent individuals	6,932 British ancestry individuals	SLC39A8	SLC39A8	9e-18
Broad-Low	4	4:103198082:A_G	rs13107325	30643251	Liu M	2019-01-14	Nat Genet	Association studies of up to 1.2 million individuals yield new insights into the genetic etiology of tobacco and alcohol use.	Alcohol consumption (drinks per week)	up to 941,280 European ancestry individuals	NA	NR	SLC39A8	2e-22
Broad-Low	4	4:103198082:A_G	rs13107325	30643251	Liu M	2019-01-14	Nat Genet	Association studies of up to 1.2 million individuals yield new insights into the genetic etiology of tobacco and alcohol use.	Alcohol consumption (drinks per week) (MTAG)	up to 1,039,210 European ancestry individuals	NA	NR	SLC39A8	1e-23
Broad-Low	4	4:103198082:A_G	rs13107325	30846698	Dashti HS	2019-03-07	Nat Commun	Genome-wide association study identifies genetic loci for self-reported habitual sleep duration supported by accelerometer-derived estimates.	Sleep duration (short sleep)	106,192 European ancestry cases, 305,742 European ancestry controls	47,180 adults, 10,554 children or adolescents	SLC39A8	SLC39A8	3e-13
Broad-Low	4	4:103198082:A_G	rs13135092	25961943	Surakka I	2015-05-11	Nat Genet	The impact of low-frequency and rare variants on lipid levels.	HDL cholesterol	up to 62,166 European ancestry individuals	NA	SLC39A8	SLC39A8	3e-13
Broad-Low	4	4:103198082:A_G	rs13135092	29691431	Tikkanen E	2018-04-24	Sci Rep	Biological Insights Into Muscular Strength: Genetic Findings in the UK Biobank.	Hand grip strength	334,825 British ancestry individuals	NA	SLC39A8	SLC39A8	3e-26
Broad-Low	4	4:103198082:A_G	rs13135092	30275531	Klarin D	2018-10-01	Nat Genet	Genetics of blood lipids among ~300,000 multi-ethnic participants of the Million Veteran Program.	Total cholesterol levels	215,551 European ancestry individuals, 57,332 African American individuals, 24,743 Hispanic individuals	Up to 319,677 individuals	SLC39A8	SLC39A8	4e-09
Broad-Low	4	4:103198082:A_G	rs13135092	30336701	Sanchez-Roige S	2018-10-19	Am J Psychiatry	Genome-Wide Association Study Meta-Analysis of the Alcohol Use Disorders Identification Test (AUDIT) in Two Population-Based Cohorts.	Alcohol use disorder (dependence and problematic use scores)	121,604 British ancestry individuals	NA	SLC39A8	SLC39A8	5e-15
Broad-Low	4	4:103198082:A_G	rs13135092	30336701	Sanchez-Roige S	2018-10-19	Am J Psychiatry	Genome-Wide Association Study Meta-Analysis of the Alcohol Use Disorders Identification Test (AUDIT) in Two Population-Based Cohorts.	Alcohol use disorder (total score)	141,932 European ancestry individuals	NA	RN7SL728P, SLC39A8	SLC39A8	3e-14
Broad-Low	4	4:103198082:A_G	rs13135092	30595370	Kichaev G	2018-12-27	Am J Hum Genet	Leveraging Polygenic Functional Enrichment to Improve GWAS Power.	White blood cell count	approximately 444,000 European ancestry individuals	NA		SLC39A8	4e-09
Broad-Low	4	4:103198082:A_G	rs13135092	29507422	Hoffmann TJ	2018-03-05	Nat Genet	A large electronic-health-record-based genome-wide study of serum lipids.	High density lipoprotein cholesterol levels	76,627 European ancestry individuals, 7,795 Hispanic individuals, 6,855 East Asian ancestry individuals, 2,958 African American individuals, 439 South Asian ancestry individuals	NA	NR	SLC39A8	2e-19
Broad-Low	4	4:103198082:A_G	rs13135092	29507422	Hoffmann TJ	2018-03-05	Nat Genet	A large electronic-health-record-based genome-wide study of serum lipids.	High density lipoprotein cholesterol levels	76,627 European ancestry individuals, 7,795 Hispanic individuals, 6,855 East Asian ancestry individuals, 2,958 African American individuals, 439 South Asian ancestry individuals	NA	NR	SLC39A8	7e-21
Broad-Low	4	4:103198082:A_G	rs13135092	29507422	Hoffmann TJ	2018-03-05	Nat Genet	A large electronic-health-record-based genome-wide study of serum lipids.	Low density lipoprotein cholesterol levels	76,627 European ancestry individuals, 7,795 Hispanic individuals, 6,855 East Asian ancestry individuals, 2,958 African American individuals, 439 South Asian ancestry individuals	NA	NR	SLC39A8	7e-06
Broad-Low	4	4:103198082:A_G	rs13135092	29507422	Hoffmann TJ	2018-03-05	Nat Genet	A large electronic-health-record-based genome-wide study of serum lipids.	Low density lipoprotein cholesterol levels	76,627 European ancestry individuals, 7,795 Hispanic individuals, 6,855 East Asian ancestry individuals, 2,958 African American individuals, 439 South Asian ancestry individuals	NA	NR	SLC39A8	3e-06
Broad-Low	4	4:103198082:A_G	rs13135092	29507422	Hoffmann TJ	2018-03-05	Nat Genet	A large electronic-health-record-based genome-wide study of serum lipids.	Total cholesterol levels	76,627 European ancestry individuals, 7,795 Hispanic individuals, 6,855 East Asian ancestry individuals, 2,958 African American individuals, 439 South Asian ancestry individuals	NA	NR	SLC39A8	8e-10
Broad-Low	4	4:103198082:A_G	rs13135092	29507422	Hoffmann TJ	2018-03-05	Nat Genet	A large electronic-health-record-based genome-wide study of serum lipids.	Total cholesterol levels	76,627 European ancestry individuals, 7,795 Hispanic individuals, 6,855 East Asian ancestry individuals, 2,958 African American individuals, 439 South Asian ancestry individuals	NA	NR	SLC39A8	5e-11
Broad-Low	4	4:103198082:A_G	rs13135092	30677029	Riveros-McKay F	2019-01-24	PLoS Genet	Genetic architecture of human thinness compared to severe obesity.	Obese vs. thin	1,456 British ancestry obese children, 1,471 European ancestry thin adults	up to 7,526 British ancestry obese individuals, 7,962 obese individuals, up to 3,532 British ancestry thin individuals, 8,106 thin individuals	SLC39A8	SLC39A8	1e-08
Broad-Low	4	4:103198082:A_G	rs13135092	30670697	Kilpelainen TO	2019-01-22	Nat Commun	Multi-ancestry study of blood lipid levels identifies four loci interacting with physical activity.	HDL cholesterol x physical activity interaction (2df test)	7,395 African American inactive individuals, 13,092 African American active individuals, 2,753 Asian ancestry inactive individuals, 3,650 Asian ancestry active individuals, 22,963 European ancestry inactive individuals, 61,939 European ancestry active individuals, 2,829 Hispanic or Latin American inactive individuals, 6,358 Hispanic or Latin American active individuals	1,886 African American inactive individuals, 1,892 African American active individuals, 1,217 South African Black ancestry inactive individuals, 389 South African Black ancestry active individuals, 2,494 East Asian ancestry inactive individuals, 1,947 East Asian ancestry active individuals, 724 South Asian ancestry inactive individuals, 1,425 South Asian ancestry active individuals, 41,042 Europe…	NR	SLC39A8	5e-19
Broad-Low	4	4:103198082:A_G	rs13135092	30643258	Karlsson Linner R	2019-01-14	Nat Genet	Genome-wide association analyses of risk tolerance and risky behaviors in over 1 million individuals identify hundreds of loci and shared genetic influences.	Adventurousness	557,923 European ancestry individuals	NA	SLC39A8	SLC39A8	3e-11
Broad-Low	6	6:98233195:C_T	rs11153822	29942086	Savage JE	2018-06-25	Nat Genet	Genome-wide association meta-analysis in 269,867 individuals identifies new genetic and functional links to intelligence.	Intelligence	269,867 European ancestry individuals	NA	NR	AL589740.1	1e-11
Broad-Low	6	6:98233195:C_T	rs11153822	29844566	Davies G	2018-05-29	Nat Commun	Study of 300,486 individuals identifies 148 independent genetic loci influencing general cognitive function.	General cognitive ability	up to 300,486 European ancestry individuals	NA	ENSG00000242486	AL589740.1	2e-08
Broad-Low	6	6:98233195:C_T	rs12208753	30038396	Lee JJ	2018-07-23	Nat Genet	Gene discovery and polygenic prediction from a genome-wide association study of educational attainment in 1.1 million individuals.	Highest math class taken	430,445 European ancestry individuals	NA	Intergenic	AL589740.1	2e-10
Broad-Low	6	6:98233195:C_T	rs12208753	30038396	Lee JJ	2018-07-23	Nat Genet	Gene discovery and polygenic prediction from a genome-wide association study of educational attainment in 1.1 million individuals.	Highest math class taken (MTAG)	811,539 European ancestry individuals	NA	Intergenic	AL589740.1	6e-20
Broad-Low	6	6:98289395:A_G	rs75541746	29326435	Hill WD	2018-01-11	Mol Psychiatry	A combined analysis of genetically correlated traits identifies 187 loci and a role for neurogenesis and myelination in intelligence.	Intelligence (MTAG)	120,934 British ancestry individuals, 127,548 individuals	NA	RP11-436D23.1	AL589740.1	6e-11
Broad-Low	6	6:98316558:T_TC	rs1933720	29326435	Hill WD	2018-01-11	Mol Psychiatry	A combined analysis of genetically correlated traits identifies 187 loci and a role for neurogenesis and myelination in intelligence.	Intelligence (MTAG)	120,934 British ancestry individuals, 127,548 individuals	NA	RP11-436D23.1	AL589740.1	2e-14
Broad-Low	6	6:98316558:T_TC	rs1933720	29942086	Savage JE	2018-06-25	Nat Genet	Genome-wide association meta-analysis in 269,867 individuals identifies new genetic and functional links to intelligence.	Intelligence	269,867 European ancestry individuals	NA	NR	AL589740.1	1e-15
Broad-Low	6	6:98316558:T_TC	rs1933720	29844566	Davies G	2018-05-29	Nat Commun	Study of 300,486 individuals identifies 148 independent genetic loci influencing general cognitive function.	General cognitive ability	up to 300,486 European ancestry individuals	NA	RP11-436D23.1	AL589740.1	9e-16
Broad-Low	6	6:98316558:T_TC	rs9320747	29942086	Savage JE	2018-06-25	Nat Genet	Genome-wide association meta-analysis in 269,867 individuals identifies new genetic and functional links to intelligence.	Intelligence	269,867 European ancestry individuals	NA	NR	AL589740.1	4e-20
Broad-Low	6	6:98316558:T_TC	rs9374896	30595370	Kichaev G	2018-12-27	Am J Hum Genet	Leveraging Polygenic Functional Enrichment to Improve GWAS Power.	Systolic blood pressure	approximately 422,000 European ancestry individuals	NA		AL589740.1	6e-09
Broad-Low	6	6:98316558:T_TC	rs1338549	30595370	Kichaev G	2018-12-27	Am J Hum Genet	Leveraging Polygenic Functional Enrichment to Improve GWAS Power.	Sunburns	approximately 344,000 European ancestry individuals	NA		AL589740.1	1e-10
Broad-Low	6	6:98316558:T_TC	rs1933721	29186694	Lam M	2017-11-28	Cell Rep	Large-Scale Cognitive GWAS Meta-Analysis Reveals Tissue-Specific Neural Expression and Potential Nootropic Drug Targets.	Cognitive ability	107,207 European ancestry individuals	NA	RP11-436D23.1	AL589740.1	1e-06
Broad-Low	6	6:98316558:T_TC	rs1933721	29186694	Lam M	2017-11-28	Cell Rep	Large-Scale Cognitive GWAS Meta-Analysis Reveals Tissue-Specific Neural Expression and Potential Nootropic Drug Targets.	Cognitive ability (MTAG)	436,124 European ancestry individuals	NA	RP11-436D23.1	AL589740.1	4e-16
Broad-Low	6	6:98316558:T_TC	rs1933721	29326435	Hill WD	2018-01-11	Mol Psychiatry	A combined analysis of genetically correlated traits identifies 187 loci and a role for neurogenesis and myelination in intelligence.	Intelligence (MTAG)	120,934 British ancestry individuals, 127,548 individuals	NA	RP11-436D23.1	AL589740.1	2e-24
Broad-Low	6	6:98289395:A_G	rs79245415	29844566	Davies G	2018-05-29	Nat Commun	Study of 300,486 individuals identifies 148 independent genetic loci influencing general cognitive function.	General cognitive ability	up to 300,486 European ancestry individuals	NA	RP11-436D23.1	AL589740.1	3e-14
Broad-Low	6	6:98316558:T_TC	rs9401305	30595370	Kichaev G	2018-12-27	Am J Hum Genet	Leveraging Polygenic Functional Enrichment to Improve GWAS Power.	Lung function (FVC)	approximately 372,000 European ancestry individuals	NA		AL589740.1	8e-10
Broad-Low	6	6:98316558:T_TC	rs9372625	30595370	Kichaev G	2018-12-27	Am J Hum Genet	Leveraging Polygenic Functional Enrichment to Improve GWAS Power.	Educational attainment (years of education)	approximately 455,000 European ancestry individuals	NA		AL589740.1	2e-29
Broad-Low	6	6:98316558:T_TC	rs9372625	30643258	Karlsson Linner R	2019-01-14	Nat Genet	Genome-wide association analyses of risk tolerance and risky behaviors in over 1 million individuals identify hundreds of loci and shared genetic influences.	Automobile speeding propensity	404,291 European ancestry individuals	NA	MMS22L	AL589740.1	3e-08
Broad-Low	6	6:98316558:T_TC	rs9372625	30643258	Karlsson Linner R	2019-01-14	Nat Genet	Genome-wide association analyses of risk tolerance and risky behaviors in over 1 million individuals identify hundreds of loci and shared genetic influences.	Number of sexual partners	370,711 European ancestry individuals	NA	MMS22L	AL589740.1	4e-08
Broad-Low	6	6:98316558:T_TC	rs6906737	29844566	Davies G	2018-05-29	Nat Commun	Study of 300,486 individuals identifies 148 independent genetic loci influencing general cognitive function.	General cognitive ability	up to 300,486 European ancestry individuals	NA	RP11-436D23.1	AL589740.1	2e-20
Broad-Low	6	6:98391132:T_TG	rs1338552	27182965	Pickrell JK	2016-05-16	Nat Genet	Detection and interpretation of shared genetic influences on 42 human traits.	Photic sneeze reflex	32,446 European ancestry cases, 67,249 European ancestry controls	NA	MMS22L, POU3F2	AL589740.1	1e-17
Broad-Low	6	6:98391132:T_TG	rs1338554	27225129	Okbay A	2016-05-26	Nature	Genome-wide association study identifies 74 loci associated with educational attainment.	Educational attainment (years of education)	405,072 European ancestry individuals	NA	NR	AL589740.1	2e-11
Broad-Low	6	6:98391132:T_TG	rs6924808	25601762	Wang Y	2015-01-20	Pharmacogenomics J	Pharmacodynamic genome-wide association study identifies new responsive loci for glucocorticoid intervention in asthma.	Response to inhaled glucocorticoid treatment in asthma (change in FEV1)	120 individuals	410 individuals	NR	AL589740.1	7e-16
Broad-Low	6	6:98316558:T_TC	rs4839715	30177863	Maguire LH	2018-09-03	Nat Genet	Genome-wide association analyses identify 39 new susceptibility loci for diverticular disease.	Diverticular disease	27,444 British ancestry cases, 382,284 British ancestry controls	NA	ENSG00000224849	AL589740.1	2e-10
Broad-Low	6	6:98391132:T_TG	rs4395728	30038396	Lee JJ	2018-07-23	Nat Genet	Gene discovery and polygenic prediction from a genome-wide association study of educational attainment in 1.1 million individuals.	Cognitive performance (MTAG)	402,382 European ancestry individuals	NA	Intergenic	AL589740.1	2e-19
Broad-Low	6	6:98391132:T_TG	rs4395728	30038396	Lee JJ	2018-07-23	Nat Genet	Gene discovery and polygenic prediction from a genome-wide association study of educational attainment in 1.1 million individuals.	Educational attainment (MTAG)	1,311,438 European ancestry individuals	NA	Intergenic	AL589740.1	2e-26
Broad-Low	6	6:98391132:T_TG	rs12211582	29942086	Savage JE	2018-06-25	Nat Genet	Genome-wide association meta-analysis in 269,867 individuals identifies new genetic and functional links to intelligence.	Intelligence	269,867 European ancestry individuals	NA	NR	AL589740.1	7e-18
Broad-Low	6	6:98391132:T_TG	rs9482117	30038396	Lee JJ	2018-07-23	Nat Genet	Gene discovery and polygenic prediction from a genome-wide association study of educational attainment in 1.1 million individuals.	Cognitive performance	257,841 European ancestry individuals	NA	Intergenic	AL589740.1	2e-13
Broad-Low	6	6:98391132:T_TG	rs9387925	29326435	Hill WD	2018-01-11	Mol Psychiatry	A combined analysis of genetically correlated traits identifies 187 loci and a role for neurogenesis and myelination in intelligence.	Intelligence (MTAG)	120,934 British ancestry individuals, 127,548 individuals	NA	RP11-436D23.1	AL589740.1	1e-21
Broad-Low	6	6:98289395:A_G	rs6928583	29844566	Davies G	2018-05-29	Nat Commun	Study of 300,486 individuals identifies 148 independent genetic loci influencing general cognitive function.	General cognitive ability	up to 300,486 European ancestry individuals	NA	RP11-436D23.1	AL589740.1	8e-21
Broad-Low	6	6:98316558:T_TC	rs4548017	27694959	Bonder MJ	2016-10-03	Nat Genet	The effect of host genetics on the gut microbiome.	Gut microbiota (bacterial taxa)	984 European ancestry individuals	530 European ancestry individuals	MMS22L	AL589740.1	2e-08
Broad-Low	6	6:98316558:T_TC	rs4548017	27694959	Bonder MJ	2016-10-03	Nat Genet	The effect of host genetics on the gut microbiome.	Gut microbiota (bacterial taxa)	984 European ancestry individuals	530 European ancestry individuals	MMS22L	AL589740.1	2e-08
Broad-Low	6	6:98316558:T_TC	rs4548017	27694959	Bonder MJ	2016-10-03	Nat Genet	The effect of host genetics on the gut microbiome.	Gut microbiota (bacterial taxa)	984 European ancestry individuals	530 European ancestry individuals	MMS22L	AL589740.1	2e-08
Broad-Low	6	6:98316558:T_TC	rs4548017	27694959	Bonder MJ	2016-10-03	Nat Genet	The effect of host genetics on the gut microbiome.	Gut microbiota (bacterial taxa)	984 European ancestry individuals	530 European ancestry individuals	MMS22L	AL589740.1	4e-08
Broad-Low	6	6:98316558:T_TC	rs4548017	27694959	Bonder MJ	2016-10-03	Nat Genet	The effect of host genetics on the gut microbiome.	Gut microbiota (bacterial taxa)	984 European ancestry individuals	530 European ancestry individuals	MMS22L	AL589740.1	4e-08
Broad-Low	6	6:98316558:T_TC	rs6938973	30595370	Kichaev G	2018-12-27	Am J Hum Genet	Leveraging Polygenic Functional Enrichment to Improve GWAS Power.	Body mass index	approximately 458,000 European ancestry individuals	NA		AL589740.1	2e-20
Broad-Low	6	6:98316558:T_TC	rs9320823	29691431	Tikkanen E	2018-04-24	Sci Rep	Biological Insights Into Muscular Strength: Genetic Findings in the UK Biobank.	Hand grip strength	334,825 British ancestry individuals	NA	MMS22L	AL589740.1	1e-08
Broad-Low	6	6:98316558:T_TC	rs9320823	30593698	Hubel C	2018-12-28	Am J Med Genet B Neuropsychiatr Genet	Genomics of body fat percentage may contribute to sex bias in anorexia nervosa.	Body fat percentage	70,700 European ancestry female individuals, 85,261 European ancestry male individuals	NA	NR	AL589740.1	1e-08
Broad-Low	6	6:98316558:T_TC	rs9320823	30593698	Hubel C	2018-12-28	Am J Med Genet B Neuropsychiatr Genet	Genomics of body fat percentage may contribute to sex bias in anorexia nervosa.	Body fat percentage	70,700 European ancestry female individuals, 85,261 European ancestry male individuals	NA	NR	AL589740.1	2e-09
Broad-Low	6	6:98316558:T_TC	rs10872224	29844566	Davies G	2018-05-29	Nat Commun	Study of 300,486 individuals identifies 148 independent genetic loci influencing general cognitive function.	General cognitive ability	up to 300,486 European ancestry individuals	NA	RP11-436D23.1	AL589740.1	3e-27
Broad-Low	6	6:98316558:T_TC	rs9401452	29942086	Savage JE	2018-06-25	Nat Genet	Genome-wide association meta-analysis in 269,867 individuals identifies new genetic and functional links to intelligence.	Intelligence	269,867 European ancestry individuals	NA	NR	AL589740.1	2e-29
Broad-Low	6	6:98289395:A_G	rs17813294	29942086	Savage JE	2018-06-25	Nat Genet	Genome-wide association meta-analysis in 269,867 individuals identifies new genetic and functional links to intelligence.	Intelligence	269,867 European ancestry individuals	NA	NR	AL589740.1	1e-17
Broad-Low	6	6:98391132:T_TG	rs2505059	23648065	Low SK	2013-05-04	Cancer Sci	Genome-wide association study of chemotherapeutic agent-induced severe neutropenia/leucopenia for patients in Biobank Japan.	Adverse response to chemotherapy (neutropenia/leucopenia) (all anthracycline-based drugs)	184 Japanese ancestry cases, 459 Japanese ancestry controls	NA	MIR2113	AL589740.1	5e-06
Broad-Low	6	6:98316558:T_TC	rs28792186	27225129	Okbay A	2016-05-26	Nature	Genome-wide association study identifies 74 loci associated with educational attainment.	Educational attainment (college completion)	280,007 European ancestry individuals	NA	NR	AL589740.1	1e-11
Broad-Low	6	6:98391132:T_TG	rs7773141	29326435	Hill WD	2018-01-11	Mol Psychiatry	A combined analysis of genetically correlated traits identifies 187 loci and a role for neurogenesis and myelination in intelligence.	Intelligence (MTAG)	120,934 British ancestry individuals, 127,548 individuals	NA	RP11-436D23.1	AL589740.1	1e-22
Broad-Low	6	6:98391132:T_TG	rs7773141	29844566	Davies G	2018-05-29	Nat Commun	Study of 300,486 individuals identifies 148 independent genetic loci influencing general cognitive function.	General cognitive ability	up to 300,486 European ancestry individuals	NA	RP11-436D23.1	AL589740.1	2e-14
Broad-Low	6	6:98391132:T_TG	rs9490512	30038396	Lee JJ	2018-07-23	Nat Genet	Gene discovery and polygenic prediction from a genome-wide association study of educational attainment in 1.1 million individuals.	Educational attainment (years of education)	up to 1,131,881 European ancestry individuals	NA		AL589740.1	4e-22
Broad-Low	6	6:98316558:T_TC	rs901630	29326435	Hill WD	2018-01-11	Mol Psychiatry	A combined analysis of genetically correlated traits identifies 187 loci and a role for neurogenesis and myelination in intelligence.	Intelligence (MTAG)	120,934 British ancestry individuals, 127,548 individuals	NA	RP11-436D23.1	AL589740.1	1e-28
Broad-Low	6	6:98316558:T_TC	rs901630	30108127	Hoffmann TJ	2018-08-14	Genetics	A Large Multi-ethnic Genome-Wide Association Study of Adult Body Mass Index Identifies Novel Loci.	Body mass index	315,347 European ancestry individuals, 8,322 Hispanic/Latino individuals, 7,290 East Asian ancestry individuals, 3,069 African American individuals, 459 South Asian ancestry individuals	431,743 European ancestry individuals, 9,275 South Asian ancestry individuals, 8,261 African British individuals, 1,822 East Asian ancestry individuals, 7,620 individuals	NR	AL589740.1	1e-25
Broad-Low	6	6:98289395:A_G	rs79690157	29326435	Hill WD	2018-01-11	Mol Psychiatry	A combined analysis of genetically correlated traits identifies 187 loci and a role for neurogenesis and myelination in intelligence.	Intelligence (MTAG)	120,934 British ancestry individuals, 127,548 individuals	NA	RP11-436D23.1	AL589740.1	7e-13
Broad-Low	6	6:98316558:T_TC	rs35099767	30038396	Lee JJ	2018-07-23	Nat Genet	Gene discovery and polygenic prediction from a genome-wide association study of educational attainment in 1.1 million individuals.	Self-reported math ability	564,698 European ancestry individuals	NA	Intergenic	AL589740.1	5e-09
Broad-Low	6	6:98584717:T_TA	rs9401593	27225129	Okbay A	2016-05-26	Nature	Genome-wide association study identifies 74 loci associated with educational attainment.	Educational attainment (years of education)	405,072 European ancestry individuals	NA	NR	AL589740.1	4e-28
Broad-Low	6	6:98584717:T_TA	rs9401593	30038396	Lee JJ	2018-07-23	Nat Genet	Gene discovery and polygenic prediction from a genome-wide association study of educational attainment in 1.1 million individuals.	Cognitive performance (MTAG)	402,382 European ancestry individuals	NA	Intergenic	AL589740.1	5e-55
Broad-Low	6	6:98584717:T_TA	rs1906252	27046643	Davies G	2016-04-05	Mol Psychiatry	Genome-wide association study of cognitive functions and educational attainment in UK Biobank (N=112 151).	Educational attainment	111,114 European ancestry individuals	NA	Intergenic	AL589740.1	1e-09
Broad-Low	6	6:98584717:T_TA	rs1906252	29942086	Savage JE	2018-06-25	Nat Genet	Genome-wide association meta-analysis in 269,867 individuals identifies new genetic and functional links to intelligence.	Intelligence	269,867 European ancestry individuals	NA	NR	AL589740.1	7e-31
Broad-Low	6	6:98584717:T_TA	rs1906252	30038396	Lee JJ	2018-07-23	Nat Genet	Gene discovery and polygenic prediction from a genome-wide association study of educational attainment in 1.1 million individuals.	Cognitive performance	257,841 European ancestry individuals	NA	Intergenic	AL589740.1	4e-27
Broad-Low	6	6:98584717:T_TA	rs1906252	29970889	Day FR	2018-07-03	Nat Commun	Elucidating the genetic basis of social interaction and isolation.	Regular attendance at a pub or social club	124,047 European ancestry cases, 328,255 European ancestry controls	NA	MIR2113	AL589740.1	8e-09
Broad-Low	6	6:98584717:T_TA	rs1906252	30818990	Yu D	2019-03-01	Am J Psychiatry	Interrogating the Genetic Determinants of Tourette's Syndrome and Other Tic Disorders Through Genome-Wide Association Studies.	Tourette syndrome	4,271 European ancestry cases, 548 European ancestry cases from 207 families, 9,488 European ancestry controls	706 Icelandic ancestry cases, 6,068 Icelandic ancestry controls	MIR2113	AL589740.1	3e-07
Broad-Low	6	6:98584717:T_TA	rs1487441	25201988	Rietveld CA	2014-09-08	Proc Natl Acad Sci U S A	Common genetic variants associated with cognitive performance identified using the proxy-phenotype method.	Educational attainment	106,736 European ancestry individuals	NA	POU3F2	AL589740.1	2e-09
Broad-Low	6	6:98584717:T_TA	rs1487441	27329760	Hou L	2016-06-21	Hum Mol Genet	Genome-wide association study of 40,000 individuals identifies two novel loci associated with bipolar disorder.	Bipolar disorder	7,647 European ancestry cases, 27,303 European ancestry controls	2,137 European ancestry cases, 3,168 European ancestry controls	POU3F2, MIR2113	AL589740.1	3e-08
Broad-Low	6	6:98584717:T_TA	rs9375188	30038396	Lee JJ	2018-07-23	Nat Genet	Gene discovery and polygenic prediction from a genome-wide association study of educational attainment in 1.1 million individuals.	Educational attainment (years of education)	up to 1,131,881 European ancestry individuals	NA		AL589740.1	9e-52
Broad-Low	6	6:98584717:T_TA	rs9375188	30038396	Lee JJ	2018-07-23	Nat Genet	Gene discovery and polygenic prediction from a genome-wide association study of educational attainment in 1.1 million individuals.	Educational attainment (MTAG)	1,311,438 European ancestry individuals	NA	Intergenic	AL589740.1	1e-68
Broad-Low	6	6:98584717:T_TA	rs1487445	30038396	Lee JJ	2018-07-23	Nat Genet	Gene discovery and polygenic prediction from a genome-wide association study of educational attainment in 1.1 million individuals.	Educational attainment (years of education)	up to 1,131,881 European ancestry individuals	NA		AL589740.1	3e-45
Broad-Low	6	6:98584717:T_TA	rs1487445	30038396	Lee JJ	2018-07-23	Nat Genet	Gene discovery and polygenic prediction from a genome-wide association study of educational attainment in 1.1 million individuals.	Highest math class taken	430,445 European ancestry individuals	NA	Intergenic	AL589740.1	7e-31
Broad-Low	6	6:98584717:T_TA	rs1487445	30038396	Lee JJ	2018-07-23	Nat Genet	Gene discovery and polygenic prediction from a genome-wide association study of educational attainment in 1.1 million individuals.	Highest math class taken (MTAG)	811,539 European ancestry individuals	NA	Intergenic	AL589740.1	6e-71
Broad-Low	6	6:98584717:T_TA	rs1487445	30038396	Lee JJ	2018-07-23	Nat Genet	Gene discovery and polygenic prediction from a genome-wide association study of educational attainment in 1.1 million individuals.	Self-reported math ability (MTAG)	670,471 European ancestry individuals	NA	Intergenic	AL589740.1	9e-52
Broad-Low	6	6:98584717:T_TA	rs10457441	25644384	Davies G	2015-02-03	Mol Psychiatry	Genetic contributions to variation in general cognitive function: a meta-analysis of genome-wide association studies in the CHARGE consortium (N=53949).	Cognitive function	51,719 European ancestry individuals, 1,473 Erasmus Rucphen (founder/genetic isolate) individuals, 327 Korculan (founder/genetic isolate) individuals, 430 Orcadian (founder/genetic isolate) individuals	NA	intergenic	AL589740.1	4e-09
Broad-Low	6	6:98584717:T_TA	rs968050	30643251	Liu M	2019-01-14	Nat Genet	Association studies of up to 1.2 million individuals yield new insights into the genetic etiology of tobacco and alcohol use.	Alcohol consumption (drinks per week) (MTAG)	up to 1,039,210 European ancestry individuals	NA	NR	AL589740.1	2e-11
Broad-Low	6	6:98584717:T_TA	rs12202969	24618891	Muhleisen TW	2014-03-11	Nat Commun	Genome-wide association study reveals two new risk loci for bipolar disorder.	Bipolar disorder	9,747 European ancestry cases, 14,278 European ancestry controls	NA	POU3F2, MIR2113	AL589740.1	1e-08
Broad-Low	6	6:98584717:T_TA	rs12202969	30643258	Karlsson Linner R	2019-01-14	Nat Genet	Genome-wide association analyses of risk tolerance and risky behaviors in over 1 million individuals identify hundreds of loci and shared genetic influences.	General risk tolerance (MTAG)	975,353 European ancestry individuals	NA	POU3F2	AL589740.1	1e-11
Broad-Low	6	6:98584717:T_TA	rs6931604	29326435	Hill WD	2018-01-11	Mol Psychiatry	A combined analysis of genetically correlated traits identifies 187 loci and a role for neurogenesis and myelination in intelligence.	Intelligence (MTAG)	120,934 British ancestry individuals, 127,548 individuals	NA	RP11-436D23.1	AL589740.1	4e-17
Broad-Low	6	6:98584717:T_TA	rs6931604	29942086	Savage JE	2018-06-25	Nat Genet	Genome-wide association meta-analysis in 269,867 individuals identifies new genetic and functional links to intelligence.	Intelligence	269,867 European ancestry individuals	NA	NR	AL589740.1	8e-18
Broad-Low	6	6:98584717:T_TA	rs6931604	29844566	Davies G	2018-05-29	Nat Commun	Study of 300,486 individuals identifies 148 independent genetic loci influencing general cognitive function.	General cognitive ability	up to 300,486 European ancestry individuals	NA	RP11-436D23.1	AL589740.1	1e-16
Broad-Low	6	6:98584717:T_TA	rs12206087	29186694	Lam M	2017-11-28	Cell Rep	Large-Scale Cognitive GWAS Meta-Analysis Reveals Tissue-Specific Neural Expression and Potential Nootropic Drug Targets.	Cognitive ability	107,207 European ancestry individuals	NA	RP11-436D23.1	AL589740.1	2e-11
Broad-Low	6	6:98584717:T_TA	rs12206087	29326435	Hill WD	2018-01-11	Mol Psychiatry	A combined analysis of genetically correlated traits identifies 187 loci and a role for neurogenesis and myelination in intelligence.	Intelligence (MTAG)	120,934 British ancestry individuals, 127,548 individuals	NA	RP11-436D23.1	AL589740.1	7e-39
Broad-Low	6	6:98584717:T_TA	rs12206087	29520040	Coleman JRI	2018-03-08	Mol Psychiatry	Biological annotation of genetic loci associated with intelligence in a meta-analysis of 87,740 individuals.	Extremely high intelligence	1,247 European ancestry cases, 86,493 European ancestry controls	NA	NR	AL589740.1	1e-11
Broad-Low	6	6:98584717:T_TA	rs9320913	23722424	Rietveld CA	2013-05-30	Science	GWAS of 126,559 individuals identifies genetic variants associated with educational attainment.	Educational attainment	up to 101,069 European ancestry individuals	25,490 European ancestry individuals	LOC100129158	AL589740.1	4e-10
Broad-Low	6	6:98584717:T_TA	rs9320913	28530673	Sniekers S	2017-05-22	Nat Genet	Genome-wide association meta-analysis of 78,308 individuals identifies new loci and genes influencing human intelligence.	Intelligence	up to 58,799 European ancestry adults, up to 19,509 European ancestry children	NA	MIR2113, POU3F2	AL589740.1	4e-11
Broad-Low	6	6:98584717:T_TA	rs9320913	28530673	Sniekers S	2017-05-22	Nat Genet	Genome-wide association meta-analysis of 78,308 individuals identifies new loci and genes influencing human intelligence.	Intelligence	up to 58,799 European ancestry adults, up to 19,509 European ancestry children	NA	MIR2113, POU3F2	AL589740.1	9e-09
Broad-Low	6	6:98584717:T_TA	rs9375225	23459443	Avery CL	2013-03-05	Pharmacogenomics J	Drug-gene interactions and the search for missing heritability: a cross-sectional pharmacogenomics study of the QT interval.	QT interval (drug interaction)	33,781 European ancestry individuals	NA	POU3F2	AL589740.1	6e-06
Broad-Low	6	6:98584717:T_TA	rs2388334	29844566	Davies G	2018-05-29	Nat Commun	Study of 300,486 individuals identifies 148 independent genetic loci influencing general cognitive function.	General cognitive ability	up to 300,486 European ancestry individuals	NA	RP11-436D23.1	AL589740.1	2e-30
Broad-Low	6	6:98584717:T_TA	rs2388334	30643258	Karlsson Linner R	2019-01-14	Nat Genet	Genome-wide association analyses of risk tolerance and risky behaviors in over 1 million individuals identify hundreds of loci and shared genetic influences.	Risk-taking tendency (4-domain principal component model)	315,894 European ancestry individuals	NA	POU3F2	AL589740.1	2e-10
Broad-Low	6	6:98584717:T_TA	rs2388334	30804558	Grove J	2019-02-25	Nat Genet	Identification of common genetic risk variants for autism spectrum disorder.	Autism and educational attainment (MTAG)	18,381 European ancestry autism cases, 27,969 European ancestry controls, 328,917 individuals with educational attainment data	NA		AL589740.1	3e-12
Broad-Low	7	7:73042302:G_GCTTT	rs2240466	19060911	Aulchenko YS	2008-12-07	Nat Genet	Loci influencing lipid levels and coronary heart disease risk in 16 European population cohorts.	Triglycerides	17,100 European ancestry individuals, 715 Orcadian individuals	NA	MLXIPL	BAZ1B	1e-12
Broad-Low	7	7:73042302:G_GCTTT	rs2240466	21490707	Cornelis MC	2011-04-07	PLoS Genet	Genome-wide meta-analysis identifies regions on 7p21 (AHR) and 15q24 (CYP1A2) as determinants of habitual caffeine consumption.	Caffeine consumption	47,431 European ancestry individuals	NA	NR	BAZ1B	1e-06
Broad-Low	7	7:73007943:A_G	rs1178979	20864672	Waterworth DM	2010-09-23	Arterioscler Thromb Vasc Biol	Genetic variants influencing circulating lipid levels and risk of coronary artery disease.	Triglycerides	up to 17,723 European ancestry individuals	up to 37,774 European ancestry individuals, up to 9,665 Indian Asian ancestry individuals	TBL2, MLXIPL, BAZ1B, BCL7B	BAZ1B	2e-12
Broad-Low	7	7:73007943:A_G	rs1178979	28082259	Pankow JS	2017-01-12	Arterioscler Thromb Vasc Biol	Identification of Genetic Variants Linking Protein C and Lipoprotein Metabolism: The ARIC Study (Atherosclerosis Risk in Communities).	Protein C levels	10,778 European ancestry individuals, 2,706 African American individuals	NA	BAZIB	BAZ1B	3e-08
Broad-Low	7	7:73007943:A_G	rs1178977	23263486	Kottgen A	2012-12-23	Nat Genet	Genome-wide association analyses identify 18 new loci associated with serum urate concentrations.	Urate levels	49,825 European ancestry males, 60,522 European ancestry females	Up to 32,813 European ancestry individuals	MLXIPL, BAZ1B	BAZ1B	1e-12
Broad-Low	7	7:73007943:A_G	rs1178977	28334899	Spracklen CN	2017-02-21	Hum Mol Genet	Association analyses of East Asian individuals and trans-ancestry analyses with European individuals reveal new loci associated with cholesterol and triglyceride levels.	Triglyceride levels	18,421 East Asian ancestry individuals	38,060 East Asian ancestry individuals	MLXIPL	BAZ1B	1e-11
Broad-Low	7	7:73042302:G_GCTTT	rs13231516	26582766	Lu X	2015-11-18	Circ Cardiovasc Genet	Genetic Susceptibility to Lipid Levels and Lipid Change Over Time and Risk of Incident Hyperlipidemia in Chinese Populations.	Triglycerides	8,344 Han Chinese ancestry individuals	14,739 Han Chinese ancestry individuals	MLXIPL	BAZ1B	1e-16
Broad-Low	7	7:73042302:G_GCTTT	rs714052	19060906	Kathiresan S	2008-12-07	Nat Genet	Common variants at 30 loci contribute to polygenic dyslipidemia.	Triglycerides	19,840 European ancestry individuals	Up to 20,623 European ancestry individuals	MLXIPL	BAZ1B	3e-15
Broad-Low	7	7:73042302:G_GCTTT	rs714052	20657596	Johansen CT	2010-07-25	Nat Genet	Excess of rare variants in genes identified by genome-wide association study of hypertriglyceridemia.	Hypertriglyceridemia	463 European ancestry cases, 1,197 European ancestry controls	NA	MLXIPL	BAZ1B	3e-06
Broad-Low	7	7:73042302:G_GCTTT	rs714052	20139978	Kamatani Y	2010-02-07	Nat Genet	Genome-wide association study of hematological and biochemical traits in a Japanese population.	Triglycerides	8,993 Japanese ancestry individuals	NA	MIXIPL	BAZ1B	3e-07
Broad-Low	7	7:73042302:G_GCTTT	rs2074755	27790247	He L	2016-11-03	Front Genet	Pleiotropic Meta-Analyses of Longitudinal Studies Discover Novel Genetic Variants Associated with Age-Related Diseases.	Age-related disease endophenotypes	9,618 European ancestry individuals	19,796 European ancestry individuals	NR	BAZ1B	3e-40
Broad-Low	7	7:73042302:G_GCTTT	rs2074755	27790247	He L	2016-11-03	Front Genet	Pleiotropic Meta-Analyses of Longitudinal Studies Discover Novel Genetic Variants Associated with Age-Related Diseases.	Age-related diseases, mortality and associated endophenotypes	9,618 European ancestry individuals	19,796 European ancestry individuals	NR	BAZ1B	1e-17
Broad-Low	7	7:73007943:A_G	rs6976930	28448500	Graff M	2017-04-27	PLoS Genet	Genome-wide physical activity interactions in adiposity - A meta-analysis of 200,452 adults.	Waist-to-hip ratio adjusted for BMI (joint analysis for main effect and physical activity interaction)	2,518 African American women, 83,707 European ancestry women, 1,773 Filipino ancestry women, 1,030 Indian ancestry women, 1,457 African American men, 52,993 European ancestry men, 7,648 Indian ancestry men, 5,527 European ancestry individuals	6,244 African American women, 17,531 European ancestry women, 329 African American men, 19,956 European ancestry men	BAZ1B	BAZ1B	2e-08
Broad-Low	7	7:73007943:A_G	rs6976930	28448500	Graff M	2017-04-27	PLoS Genet	Genome-wide physical activity interactions in adiposity - A meta-analysis of 200,452 adults.	Waist-to-hip ratio adjusted for BMI (joint analysis for main effect and physical activity interaction)	2,518 African American women, 83,707 European ancestry women, 1,773 Filipino ancestry women, 1,030 Indian ancestry women, 1,457 African American men, 52,993 European ancestry men, 7,648 Indian ancestry men, 5,527 European ancestry individuals	6,244 African American women, 17,531 European ancestry women, 329 African American men, 19,956 European ancestry men	PMS2P5	BAZ1B	2e-06
Broad-Low	7	7:73007943:A_G	rs6976930	28448500	Graff M	2017-04-27	PLoS Genet	Genome-wide physical activity interactions in adiposity - A meta-analysis of 200,452 adults.	Waist-to-hip ratio adjusted for BMI in active individuals	1,957 African American women, 1,421 Filipino ancestry women, 305 Indian ancestry women, 65,539 European ancestry women, 1,206 African American men, 2,029 Indian ancestry men, 41,673 European ancestry men, 4,819 European ancestry individuals	4,807 African American women, 12,347 European ancestry women, 265 African American men, 14,540 European ancestry men	PMS2P5	BAZ1B	3e-06
Broad-Low	7	7:73007943:A_G	rs6976930	28448500	Graff M	2017-04-27	PLoS Genet	Genome-wide physical activity interactions in adiposity - A meta-analysis of 200,452 adults.	Waist-to-hip ratio adjusted for BMI in active individuals	1,957 African American women, 1,421 Filipino ancestry women, 305 Indian ancestry women, 65,539 European ancestry women, 1,206 African American men, 2,029 Indian ancestry men, 41,673 European ancestry men, 4,819 European ancestry individuals	4,807 African American women, 12,347 European ancestry women, 265 African American men, 14,540 European ancestry men	PMS2P5	BAZ1B	4e-08
Broad-Low	7	7:73007943:A_G	rs6976930	28448500	Graff M	2017-04-27	PLoS Genet	Genome-wide physical activity interactions in adiposity - A meta-analysis of 200,452 adults.	Waist-to-hip ratio adjusted for body mass index	2,518 African American women, 83,707 European ancestry women, 1,773 Filipino ancestry women, 1,030 Indian ancestry women, 1,457 African American men, 52,993 European ancestry men, 7,648 Indian ancestry men, 5,527 European ancestry individuals	6,244 African American women, 17,531 European ancestry women, 329 African American men, 19,956 European ancestry men	BAZ1B	BAZ1B	1e-08
Broad-Low	7	7:73007943:A_G	rs6976930	28448500	Graff M	2017-04-27	PLoS Genet	Genome-wide physical activity interactions in adiposity - A meta-analysis of 200,452 adults.	Waist-to-hip ratio adjusted for body mass index	2,518 African American women, 83,707 European ancestry women, 1,773 Filipino ancestry women, 1,030 Indian ancestry women, 1,457 African American men, 52,993 European ancestry men, 7,648 Indian ancestry men, 5,527 European ancestry individuals	6,244 African American women, 17,531 European ancestry women, 329 African American men, 19,956 European ancestry men	PMS2P5	BAZ1B	8e-07
Broad-Low	7	7:73007943:A_G	rs17145713	20802025	Tang W	2010-08-27	Blood	Genome-wide association study identifies novel loci for plasma levels of protein C: the ARIC study.	Protein C levels	8,048 European ancestry individuals	1,376 European ancestry individuals	BAZ1B	BAZ1B	3e-08
Broad-Low	7	7:73042302:G_GCTTT	rs13244268	27286809	Ligthart S	2016-06-10	BMC Genomics	Bivariate genome-wide association study identifies novel pleiotropic loci for lipids and inflammation.	C-reactive protein levels or HDL-cholesterol levels (pleiotropy)	65,000 individuals (C-reactive protein), 99,900 individuals (HDL-cholesterol)	NA	BAZ1B	BAZ1B	1e-13
Broad-Low	7	7:73007943:A_G	rs7811265	29507422	Hoffmann TJ	2018-03-05	Nat Genet	A large electronic-health-record-based genome-wide study of serum lipids.	High density lipoprotein cholesterol levels	76,627 European ancestry individuals, 7,795 Hispanic individuals, 6,855 East Asian ancestry individuals, 2,958 African American individuals, 439 South Asian ancestry individuals	NA	NR	BAZ1B	1e-12
Broad-Low	7	7:73007943:A_G	rs7811265	29507422	Hoffmann TJ	2018-03-05	Nat Genet	A large electronic-health-record-based genome-wide study of serum lipids.	High density lipoprotein cholesterol levels	76,627 European ancestry individuals, 7,795 Hispanic individuals, 6,855 East Asian ancestry individuals, 2,958 African American individuals, 439 South Asian ancestry individuals	NA	NR	BAZ1B	4e-12
Broad-Low	7	7:73007943:A_G	rs7811265	29507422	Hoffmann TJ	2018-03-05	Nat Genet	A large electronic-health-record-based genome-wide study of serum lipids.	Triglycerides	76,627 European ancestry individuals, 7,795 Hispanic individuals, 6,855 East Asian ancestry individuals, 2,958 African American individuals, 439 South Asian ancestry individuals	NA	NR	BAZ1B	1e-96
Broad-Low	7	7:73007943:A_G	rs7811265	29507422	Hoffmann TJ	2018-03-05	Nat Genet	A large electronic-health-record-based genome-wide study of serum lipids.	Triglycerides	76,627 European ancestry individuals, 7,795 Hispanic individuals, 6,855 East Asian ancestry individuals, 2,958 African American individuals, 439 South Asian ancestry individuals	NA	NR	BAZ1B	1e-07
Broad-Low	7	7:73007943:A_G	rs7811265	29507422	Hoffmann TJ	2018-03-05	Nat Genet	A large electronic-health-record-based genome-wide study of serum lipids.	Triglycerides	76,627 European ancestry individuals, 7,795 Hispanic individuals, 6,855 East Asian ancestry individuals, 2,958 African American individuals, 439 South Asian ancestry individuals	NA	NR	BAZ1B	3e-06
Broad-Low	7	7:73007943:A_G	rs7811265	29507422	Hoffmann TJ	2018-03-05	Nat Genet	A large electronic-health-record-based genome-wide study of serum lipids.	Triglycerides	76,627 European ancestry individuals, 7,795 Hispanic individuals, 6,855 East Asian ancestry individuals, 2,958 African American individuals, 439 South Asian ancestry individuals	NA	NR	BAZ1B	6e-105
Broad-Low	7	7:73042302:G_GCTTT	rs13233571	21300955	Dehghan A	2011-02-07	Circulation	Meta-analysis of genome-wide association studies in >80 000 subjects identifies multiple loci for C-reactive protein levels.	C-reactive protein levels	63,678 European ancestry individuals 1,792 Erasmus Rucphen individuals, 715 Orcadian individuals	16,540 European ancestry individuals	BCL7B	BCL7B	4e-09
Broad-Low	7	7:73042302:G_GCTTT	rs13233571	28334899	Spracklen CN	2017-02-21	Hum Mol Genet	Association analyses of East Asian individuals and trans-ancestry analyses with European individuals reveal new loci associated with cholesterol and triglyceride levels.	HDL cholesterol levels	34,930 East Asian ancestry individuals, 187,167 European ancestry individuals	8,741 Chinese ancestry individuals	MLXIPL	BCL7B	5e-13
Broad-Low	7	7:73042302:G_GCTTT	rs13233571	30388399	Ligthart S	2018-11-01	Am J Hum Genet	Genome Analyses of >200,000 Individuals Identify 58 Loci for Chronic Inflammation and Highlight Pathways that Link Inflammation and Complex Disorders.	C-reactive protein levels	up to 92,771 European ancestry males, up to 113,387 European ancestry females	NA	BCL7B	BCL7B	3e-25
Broad-Low	7	7:73042302:G_GCTTT	rs111269058	30388399	Ligthart S	2018-11-01	Am J Hum Genet	Genome Analyses of >200,000 Individuals Identify 58 Loci for Chronic Inflammation and Highlight Pathways that Link Inflammation and Complex Disorders.	C-reactive protein levels	148,164 European ancestry individuals	NA	BCL7B	BCL7B - TBL2	3e-19
Broad-Low	7	7:73007943:A_G	rs34594435	27841878	Hoffmann TJ	2016-11-14	Nat Genet	Genome-wide association analyses using electronic health records identify new loci influencing blood pressure variation.	Diastolic blood pressure	295,529 European ancestry individuals, 8,231 Latino individuals, 3,058 African American individuals, 2,029 African British individuals, 7,701 East Asian ancestry individuals, 2,735 South Asian ancestry individuals, 1,979 mixed and unknown ancestry individuals	NA	BCL7B, TBL2	BCL7B - TBL2	1e-09
Broad-Low	7	7:72970268:G_T	rs12539316	21909109	Kim YJ	2011-09-11	Nat Genet	Large-scale genome-wide association studies in East Asians identify new genetic loci influencing metabolic traits.	Gamma glutamyl transpeptidase	12,545 Korean ancestry individuals	Up to 30,395 East Asian ancestry individuals	TBL2	BCL7B - TBL2	6e-10
Broad-Low	7	7:73042302:G_GCTTT	rs17145738	18193044	Kathiresan S	2008-01-13	Nat Genet	Six new loci associated with blood low-density lipoprotein cholesterol, high-density lipoprotein cholesterol or triglycerides in humans.	Triglycerides	2,758 European ancestry individuals	18,554 European ancestry individuals	TBL2, MLXIPL, BCL7B	TBL2	7e-22
Broad-Low	7	7:73042302:G_GCTTT	rs17145738	18193043	Willer CJ	2008-01-13	Nat Genet	Newly identified loci that influence lipid concentrations and risk of coronary artery disease.	Triglycerides	8,684 European ancestry individuals	9,741 European ancestry individuals	MLXIPL	TBL2	2e-12
Broad-Low	7	7:73042302:G_GCTTT	rs17145738	20686565	Teslovich TM	2010-08-05	Nature	Biological, clinical and population relevance of 95 loci for blood lipids.	HDL cholesterol	99,900 European ancestry individuals	NA	MLXIPL	TBL2	1e-09
Broad-Low	7	7:73042302:G_GCTTT	rs17145738	20686565	Teslovich TM	2010-08-05	Nature	Biological, clinical and population relevance of 95 loci for blood lipids.	Triglycerides	96,598 European ancestry individuals	NA	MLXIPL	TBL2	9e-59
Broad-Low	7	7:73042302:G_GCTTT	rs17145738	24097068	Willer CJ	2013-10-06	Nat Genet	Discovery and refinement of loci associated with lipid levels.	HDL cholesterol	94,595 European ancestry individuals	93,982 European ancestry individuals	MLXIPL	TBL2	5e-13
Broad-Low	7	7:73042302:G_GCTTT	rs17145738	24097068	Willer CJ	2013-10-06	Nat Genet	Discovery and refinement of loci associated with lipid levels.	Triglycerides	94,595 European ancestry individuals	93,982 European ancestry individuals	MLXIPL	TBL2	9e-99
Broad-Low	7	7:73042302:G_GCTTT	rs17145738	27599772	Ram R	2016-09-07	Clin Genet	A common variant association study in ethnic Saudi Arabs reveals novel susceptibility loci for hypertriglyceridemia.	Hypertriglyceridemia	927 Saudi Arabian ancestry cases, 3,159 Saudi Arabian ancestry controls	317 Saudi Arabian ancestry cases, 1,098 Saudi Arabian ancestry controls	TBL2, MLXIPL	TBL2	2e-13
Broad-Low	7	7:73042302:G_GCTTT	rs17145738	28334899	Spracklen CN	2017-02-21	Hum Mol Genet	Association analyses of East Asian individuals and trans-ancestry analyses with European individuals reveal new loci associated with cholesterol and triglyceride levels.	Triglyceride levels	28,183 East Asian ancestry individuals, 177,861 European ancestry individuals	10,857 Chinese ancestry individuals	MLXIPL	TBL2	7e-17
Broad-Low	7	7:73042302:G_GCTTT	rs17145738	28334899	Spracklen CN	2017-02-21	Hum Mol Genet	Association analyses of East Asian individuals and trans-ancestry analyses with European individuals reveal new loci associated with cholesterol and triglyceride levels.	Triglyceride levels	28,183 East Asian ancestry individuals, 177,861 European ancestry individuals	10,857 Chinese ancestry individuals	MLXIPL	TBL2	2e-110
Broad-Low	7	7:73042302:G_GCTTT	rs17145738	29403010	Kanai M	2018-02-05	Nat Genet	Genetic analysis of quantitative traits in the Japanese population links cell types to complex human diseases.	Low density lipoprotein cholesterol levels	72,866 Japanese ancestry individuals	NA	TBL2	TBL2	5e-09
Broad-Low	7	7:73042302:G_GCTTT	rs17145738	29507422	Hoffmann TJ	2018-03-05	Nat Genet	A large electronic-health-record-based genome-wide study of serum lipids.	High density lipoprotein cholesterol levels	76,627 European ancestry individuals, 7,795 Hispanic individuals, 6,855 East Asian ancestry individuals, 2,958 African American individuals, 439 South Asian ancestry individuals	NA	NR	TBL2	9e-10
Broad-Low	7	7:73042302:G_GCTTT	rs17145738	29507422	Hoffmann TJ	2018-03-05	Nat Genet	A large electronic-health-record-based genome-wide study of serum lipids.	High density lipoprotein cholesterol levels	76,627 European ancestry individuals, 7,795 Hispanic individuals, 6,855 East Asian ancestry individuals, 2,958 African American individuals, 439 South Asian ancestry individuals	NA	NR	TBL2	8e-11
Broad-Low	7	7:73042302:G_GCTTT	rs17145738	29507422	Hoffmann TJ	2018-03-05	Nat Genet	A large electronic-health-record-based genome-wide study of serum lipids.	Triglycerides	76,627 European ancestry individuals, 7,795 Hispanic individuals, 6,855 East Asian ancestry individuals, 2,958 African American individuals, 439 South Asian ancestry individuals	NA	NR	TBL2	1e-99
Broad-Low	7	7:73042302:G_GCTTT	rs17145738	29507422	Hoffmann TJ	2018-03-05	Nat Genet	A large electronic-health-record-based genome-wide study of serum lipids.	Triglycerides	76,627 European ancestry individuals, 7,795 Hispanic individuals, 6,855 East Asian ancestry individuals, 2,958 African American individuals, 439 South Asian ancestry individuals	NA	NR	TBL2	3e-07
Broad-Low	7	7:73042302:G_GCTTT	rs17145738	29507422	Hoffmann TJ	2018-03-05	Nat Genet	A large electronic-health-record-based genome-wide study of serum lipids.	Triglycerides	76,627 European ancestry individuals, 7,795 Hispanic individuals, 6,855 East Asian ancestry individuals, 2,958 African American individuals, 439 South Asian ancestry individuals	NA	NR	TBL2	8e-10
Broad-Low	7	7:73042302:G_GCTTT	rs17145738	29507422	Hoffmann TJ	2018-03-05	Nat Genet	A large electronic-health-record-based genome-wide study of serum lipids.	Triglycerides	76,627 European ancestry individuals, 7,795 Hispanic individuals, 6,855 East Asian ancestry individuals, 2,958 African American individuals, 439 South Asian ancestry individuals	NA	NR	TBL2	2e-116
Broad-Low	7	7:72970268:G_T	rs2286276	21909109	Kim YJ	2011-09-11	Nat Genet	Large-scale genome-wide association studies in East Asians identify new genetic loci influencing metabolic traits.	Triglycerides	12,545 Korean ancestry individuals	Up to 30,395 East Asian ancestry individuals	TBL2, MLXIPL	TBL2	1e-15
Broad-Low	7	7:72970268:G_T	rs2286276	23505323	Weissglas-Volkov D	2013-03-15	J Med Genet	Genomic study in Mexicans identifies a new locus for triglycerides and refines European lipid loci.	Hypertriglyceridemia	1,122 Mexican ancestry cases, 1,118 Mexican ancestry controls	1,067 Mexican ancestry cases, 1,054 Mexican ancestry controls	TBL2, VPS37D, MLXIPL, BAZ1B, BCL7B	TBL2	2e-06
Broad-Low	7	7:73007943:A_G	rs9638182	25961943	Surakka I	2015-05-11	Nat Genet	The impact of low-frequency and rare variants on lipid levels.	Triglycerides	up to 62,166 European ancestry individuals	NA	MLXIPL	TBL2 - MLXIPL	1e-40
Broad-Low	7	7:73007943:A_G	rs9638182	29507422	Hoffmann TJ	2018-03-05	Nat Genet	A large electronic-health-record-based genome-wide study of serum lipids.	High density lipoprotein cholesterol levels	76,627 European ancestry individuals, 7,795 Hispanic individuals, 6,855 East Asian ancestry individuals, 2,958 African American individuals, 439 South Asian ancestry individuals	NA	NR	TBL2 - MLXIPL	1e-12
Broad-Low	7	7:73007943:A_G	rs9638182	29507422	Hoffmann TJ	2018-03-05	Nat Genet	A large electronic-health-record-based genome-wide study of serum lipids.	High density lipoprotein cholesterol levels	76,627 European ancestry individuals, 7,795 Hispanic individuals, 6,855 East Asian ancestry individuals, 2,958 African American individuals, 439 South Asian ancestry individuals	NA	NR	TBL2 - MLXIPL	1e-12
Broad-Low	7	7:73007943:A_G	rs9638182	29507422	Hoffmann TJ	2018-03-05	Nat Genet	A large electronic-health-record-based genome-wide study of serum lipids.	Triglycerides	76,627 European ancestry individuals, 7,795 Hispanic individuals, 6,855 East Asian ancestry individuals, 2,958 African American individuals, 439 South Asian ancestry individuals	NA	NR	TBL2 - MLXIPL	2e-96
Broad-Low	7	7:73007943:A_G	rs9638182	29507422	Hoffmann TJ	2018-03-05	Nat Genet	A large electronic-health-record-based genome-wide study of serum lipids.	Triglycerides	76,627 European ancestry individuals, 7,795 Hispanic individuals, 6,855 East Asian ancestry individuals, 2,958 African American individuals, 439 South Asian ancestry individuals	NA	NR	TBL2 - MLXIPL	5e-09
Broad-Low	7	7:73007943:A_G	rs9638182	29507422	Hoffmann TJ	2018-03-05	Nat Genet	A large electronic-health-record-based genome-wide study of serum lipids.	Triglycerides	76,627 European ancestry individuals, 7,795 Hispanic individuals, 6,855 East Asian ancestry individuals, 2,958 African American individuals, 439 South Asian ancestry individuals	NA	NR	TBL2 - MLXIPL	6e-07
Broad-Low	7	7:73007943:A_G	rs9638182	29507422	Hoffmann TJ	2018-03-05	Nat Genet	A large electronic-health-record-based genome-wide study of serum lipids.	Triglycerides	76,627 European ancestry individuals, 7,795 Hispanic individuals, 6,855 East Asian ancestry individuals, 2,958 African American individuals, 439 South Asian ancestry individuals	NA	NR	TBL2 - MLXIPL	1e-110
Broad-Low	7	7:73042302:G_GCTTT	rs35173225	30670697	Kilpelainen TO	2019-01-22	Nat Commun	Multi-ancestry study of blood lipid levels identifies four loci interacting with physical activity.	Triglycerides x physical activity interaction (2df test)	7,294 African American inactive individuals, 12,832 African American active individuals, 1,352 Asian ancestry inactive individuals, 3,049 Asian ancestry active individuals, 20,622 European ancestry inactive individuals, 51,480 European ancestry active individuals, 2,166 Hispanic or Latin American inactive individuals, 3,486 Hispanic or Latin American active individuals	580 African American inactive individuals, 1,540 African American active individuals, 1,217 South African Black ancestry inactive individuals, 389 South African Black ancestry active individuals, 765 East Asian ancestry inactive individuals, 1,814 East Asian ancestry active individuals, 724 South Asian ancestry inactive individuals, 1,424 South Asian ancestry active individuals, 32,456 European a…	NR	TBL2 - MLXIPL	1e-137
Broad-Low	7	7:73007943:A_G	rs35866503	30642921	de Vries PS	2019-01-14	Blood	A genome-wide association study identifies new loci for factor VII and implicates factor VII in ischemic stroke etiology.	Factor VII activity	20,014 European ancestry individuals, 3,420 African American individuals	NA	MLXIPL	TBL2 - MLXIPL	6e-08
Broad-Low	7	7:73007943:A_G	rs13247874	22286219	Kettunen J	2012-01-29	Nat Genet	Genome-wide association study identifies multiple loci influencing human serum metabolite levels.	Lipid metabolism phenotypes	8,330 European ancestry individuals	NA	MLXIPL	MLXIPL	8e-14
Broad-Low	7	7:73042302:G_GCTTT	rs35332062	30593698	Hubel C	2018-12-28	Am J Med Genet B Neuropsychiatr Genet	Genomics of body fat percentage may contribute to sex bias in anorexia nervosa.	Fat-free mass	70,700 European ancestry female individuals, 85,261 European ancestry male individuals	NA	NR	MLXIPL	3e-12
Broad-Low	7	7:73042302:G_GCTTT	rs35332062	30593698	Hubel C	2018-12-28	Am J Med Genet B Neuropsychiatr Genet	Genomics of body fat percentage may contribute to sex bias in anorexia nervosa.	Fat-free mass	70,700 European ancestry female individuals, 85,261 European ancestry male individuals	NA	NR	MLXIPL	7e-11
Broad-Low	7	7:73042302:G_GCTTT	rs35332062	30778226	Justice AE	2019-02-18	Nat Genet	Protein-coding variants implicate novel genes related to lipid homeostasis contributing to body-fat distribution.	Waist-to-hip ratio adjusted for BMI (additive genetic model)	288,492 European ancestry individuals	132,177 European ancestry individuals	MLXIPL	MLXIPL	2e-09
Broad-Low	7	7:73042302:G_GCTTT	rs35332062	30778226	Justice AE	2019-02-18	Nat Genet	Protein-coding variants implicate novel genes related to lipid homeostasis contributing to body-fat distribution.	Waist-to-hip ratio adjusted for BMI (additive genetic model)	288,492 European ancestry individuals, up to 15,687 African American individuals, up to 29,315 South Asian ancestry individuals, up to 6,800 East Asian ancestry individuals, up to 4,075 Hispanic ancestry individuals	132,177 European ancestry individuals	MLXIPL	MLXIPL	2e-09
Broad-Low	7	7:73042302:G_GCTTT	rs35332062	30778226	Justice AE	2019-02-18	Nat Genet	Protein-coding variants implicate novel genes related to lipid homeostasis contributing to body-fat distribution.	Waist-to-hip ratio adjusted for BMI (additive genetic model)	up to 157,516 European ancestry women	up to 62,368 European ancestry women	MLXIPL	MLXIPL	8e-08
Broad-Low	7	7:73042302:G_GCTTT	rs35332062	30778226	Justice AE	2019-02-18	Nat Genet	Protein-coding variants implicate novel genes related to lipid homeostasis contributing to body-fat distribution.	Waist-to-hip ratio adjusted for BMI (additive genetic model)	up to 157,516 European ancestry women, up to 180,131 African American, South Asian, East Asian and Hispanic ancestry women	up to 62,368 European ancestry women	MLXIPL	MLXIPL	8e-08
Broad-Low	7	7:73007943:A_G	rs13240994	29507422	Hoffmann TJ	2018-03-05	Nat Genet	A large electronic-health-record-based genome-wide study of serum lipids.	High density lipoprotein cholesterol levels	76,627 European ancestry individuals, 7,795 Hispanic individuals, 6,855 East Asian ancestry individuals, 2,958 African American individuals, 439 South Asian ancestry individuals	NA	NR	MLXIPL	8e-13
Broad-Low	7	7:73007943:A_G	rs13240994	29507422	Hoffmann TJ	2018-03-05	Nat Genet	A large electronic-health-record-based genome-wide study of serum lipids.	High density lipoprotein cholesterol levels	76,627 European ancestry individuals, 7,795 Hispanic individuals, 6,855 East Asian ancestry individuals, 2,958 African American individuals, 439 South Asian ancestry individuals	NA	NR	MLXIPL	2e-13
Broad-Low	7	7:73007943:A_G	rs13240994	29507422	Hoffmann TJ	2018-03-05	Nat Genet	A large electronic-health-record-based genome-wide study of serum lipids.	Triglycerides	76,627 European ancestry individuals, 7,795 Hispanic individuals, 6,855 East Asian ancestry individuals, 2,958 African American individuals, 439 South Asian ancestry individuals	NA	NR	MLXIPL	2e-95
Broad-Low	7	7:73007943:A_G	rs13240994	29507422	Hoffmann TJ	2018-03-05	Nat Genet	A large electronic-health-record-based genome-wide study of serum lipids.	Triglycerides	76,627 European ancestry individuals, 7,795 Hispanic individuals, 6,855 East Asian ancestry individuals, 2,958 African American individuals, 439 South Asian ancestry individuals	NA	NR	MLXIPL	3e-08
Broad-Low	7	7:73007943:A_G	rs13240994	29507422	Hoffmann TJ	2018-03-05	Nat Genet	A large electronic-health-record-based genome-wide study of serum lipids.	Triglycerides	76,627 European ancestry individuals, 7,795 Hispanic individuals, 6,855 East Asian ancestry individuals, 2,958 African American individuals, 439 South Asian ancestry individuals	NA	NR	MLXIPL	1e-07
Broad-Low	7	7:73007943:A_G	rs13240994	29507422	Hoffmann TJ	2018-03-05	Nat Genet	A large electronic-health-record-based genome-wide study of serum lipids.	Triglycerides	76,627 European ancestry individuals, 7,795 Hispanic individuals, 6,855 East Asian ancestry individuals, 2,958 African American individuals, 439 South Asian ancestry individuals	NA	NR	MLXIPL	1e-110
Broad-Low	7	7:73007943:A_G	rs13226650	22399527	Kristiansson K	2012-03-07	Circ Cardiovasc Genet	Genome-wide screen for metabolic syndrome susceptibility Loci reveals strong lipid gene contribution but no evidence for common genetic basis for clustering of metabolic syndrome traits.	Metabolic syndrome	2,637 European ancestry cases, 7,927 European ancestry controls	NA	MLXIPL	MLXIPL	2e-11
Broad-Low	7	7:73042302:G_GCTTT	rs3812316	18193046	Kooner JS	2008-01-13	Nat Genet	Genome-wide scan identifies variation in MLXIPL associated with plasma triglycerides.	Triglycerides	1,005 European ancestry male individuals, 1,006 Indian Asian ancestry male individuals	6,827 European ancestry individuals, 2,528 Mexican ancestry individuals, 1,181 Indian Asian ancestry female individuals	MLXIPL	MLXIPL	1e-10
Broad-Low	7	7:73042302:G_GCTTT	rs3812316	30778226	Justice AE	2019-02-18	Nat Genet	Protein-coding variants implicate novel genes related to lipid homeostasis contributing to body-fat distribution.	Waist-to-hip ratio adjusted for BMI (additive genetic model)	288,492 European ancestry individuals	132,177 European ancestry individuals	MLXIPL	MLXIPL	3e-10
Broad-Low	7	7:73042302:G_GCTTT	rs3812316	30778226	Justice AE	2019-02-18	Nat Genet	Protein-coding variants implicate novel genes related to lipid homeostasis contributing to body-fat distribution.	Waist-to-hip ratio adjusted for BMI (additive genetic model)	288,492 European ancestry individuals, up to 15,687 African American individuals, up to 29,315 South Asian ancestry individuals, up to 6,800 East Asian ancestry individuals, up to 4,075 Hispanic ancestry individuals	132,177 European ancestry individuals	MLXIPL	MLXIPL	2e-10
Broad-Low	7	7:73042302:G_GCTTT	rs3812316	30778226	Justice AE	2019-02-18	Nat Genet	Protein-coding variants implicate novel genes related to lipid homeostasis contributing to body-fat distribution.	Waist-to-hip ratio adjusted for BMI (additive genetic model)	up to 157,516 European ancestry women	up to 62,368 European ancestry women	MLXIPL	MLXIPL	5e-09
Broad-Low	7	7:73042302:G_GCTTT	rs3812316	30778226	Justice AE	2019-02-18	Nat Genet	Protein-coding variants implicate novel genes related to lipid homeostasis contributing to body-fat distribution.	Waist-to-hip ratio adjusted for BMI (additive genetic model)	up to 157,516 European ancestry women, up to 180,131 African American, South Asian, East Asian and Hispanic ancestry women	up to 62,368 European ancestry women	MLXIPL	MLXIPL	4e-09
Broad-Low	7	7:72970268:G_T	rs12531645	29403010	Kanai M	2018-02-05	Nat Genet	Genetic analysis of quantitative traits in the Japanese population links cell types to complex human diseases.	Triglyceride levels	105,597 Japanese ancestry individuals	NA	MLXIPL	MLXIPL, AC005089.1	3e-49
Broad-Low	7	7:73042302:G_GCTTT	rs13234131	30275531	Klarin D	2018-10-01	Nat Genet	Genetics of blood lipids among ~300,000 multi-ethnic participants of the Million Veteran Program.	Triglycerides	215,551 European ancestry individuals, 57,332 African American individuals, 24,743 Hispanic individuals	Up to 319,677 individuals	MLXIPL	MLXIPL	4e-191
Broad-Low	7	7:73042302:G_GCTTT	rs13234378	30275531	Klarin D	2018-10-01	Nat Genet	Genetics of blood lipids among ~300,000 multi-ethnic participants of the Million Veteran Program.	Total cholesterol levels	215,551 European ancestry individuals, 57,332 African American individuals, 24,743 Hispanic individuals	Up to 319,677 individuals	MLXIPL	MLXIPL	4e-08
Broad-Low	7	7:73007943:A_G	rs17145750	22001757	Chambers JC	2011-10-16	Nat Genet	Genome-wide association study identifies loci influencing concentrations of liver enzymes in plasma.	Liver enzyme levels (gamma-glutamyl transferase)	Up to 52,350 European ancestry individuals, up to 8,739 Indian Asian ancestry individuals	NA	MLXIPL	MLXIPL	3e-09
Broad-Low	7	7:73007943:A_G	rs17145750	27005778	Kettunen J	2016-03-23	Nat Commun	Genome-wide study for circulating metabolites identifies 62 loci and reveals novel systemic effects of LPA.	Metabolite levels (lipoprotein measures)	2,118 Erasmus Rucphen (founder/genetic isolate), 22,807 European ancestry individuals	NA	MLX1PL	MLXIPL	4e-20
Broad-Low	7	7:73007943:A_G	rs17145750	27863252	Astle WJ	2016-11-17	Cell	The Allelic Landscape of Human Blood Cell Trait Variation and Links to Common Complex Disease.	Platelet count	166,066 European ancestry individuals	NA	MLXIPL	MLXIPL	3e-09
Broad-Low	7	7:73042302:G_GCTTT	rs33951980	30595370	Kichaev G	2018-12-27	Am J Hum Genet	Leveraging Polygenic Functional Enrichment to Improve GWAS Power.	White blood cell count	approximately 444,000 European ancestry individuals	NA		MLXIPL	2e-15
Broad-Low	7	7:72970268:G_T	rs7800944	25288136	Cornelis MC	2014-10-07	Mol Psychiatry	Genome-wide meta-analysis identifies six novel loci associated with habitual coffee consumption.	Coffee consumption (cups per day)	91,462 European ancestry individuals	30,062 European ancestry individuals, 7,964 African American individuals	MLXIPL, TBL2, VPS37D	MLXIPL	3e-11
Broad-Low	7	7:73007943:A_G	rs55747707	30275531	Klarin D	2018-10-01	Nat Genet	Genetics of blood lipids among ~300,000 multi-ethnic participants of the Million Veteran Program.	HDL cholesterol	215,551 European ancestry individuals, 57,332 African American individuals, 24,743 Hispanic individuals	Up to 319,677 individuals	MLXIPL	MLXIPL	6e-19
Broad-Low	7	7:73007943:A_G	rs55747707	30595370	Kichaev G	2018-12-27	Am J Hum Genet	Leveraging Polygenic Functional Enrichment to Improve GWAS Power.	Red cell distribution width	approximately 445,000 European ancestry individuals	NA		MLXIPL	2e-10
Broad-Low	7	7:73007943:A_G	rs55747707	30595370	Kichaev G	2018-12-27	Am J Hum Genet	Leveraging Polygenic Functional Enrichment to Improve GWAS Power.	Waist-hip ratio	approximately 458,000 European ancestry individuals	NA		MLXIPL	3e-25
Broad-Low	7	7:73007943:A_G	rs34121855	29403010	Kanai M	2018-02-05	Nat Genet	Genetic analysis of quantitative traits in the Japanese population links cell types to complex human diseases.	Serum albumin level	102,223 Japanese ancestry individuals	NA	MLXIPL, VPS37D	MLXIPL - VPS37D	2e-09
Broad-Low	7	7:73007943:A_G	rs62466318	27863252	Astle WJ	2016-11-17	Cell	The Allelic Landscape of Human Blood Cell Trait Variation and Links to Common Complex Disease.	High light scatter reticulocyte count	170,761 European ancestry individuals	NA	MLXIPL	MLXIPL - VPS37D	8e-16
Broad-Low	7	7:73007943:A_G	rs62466318	27863252	Astle WJ	2016-11-17	Cell	The Allelic Landscape of Human Blood Cell Trait Variation and Links to Common Complex Disease.	High light scatter reticulocyte percentage of red cells	170,763 European ancestry individuals	NA	MLXIPL	MLXIPL - VPS37D	3e-15
Broad-Low	7	7:73007943:A_G	rs62466318	27863252	Astle WJ	2016-11-17	Cell	The Allelic Landscape of Human Blood Cell Trait Variation and Links to Common Complex Disease.	Reticulocyte count	170,641 European ancestry individuals	NA	MLXIPL	MLXIPL - VPS37D	2e-16
Broad-Low	7	7:73007943:A_G	rs62466318	27863252	Astle WJ	2016-11-17	Cell	The Allelic Landscape of Human Blood Cell Trait Variation and Links to Common Complex Disease.	Reticulocyte fraction of red cells	170,690 European ancestry individuals	NA	MLXIPL	MLXIPL - VPS37D	3e-16
Broad-Low	7	7:73007943:A_G	rs62466318	30643258	Karlsson Linner R	2019-01-14	Nat Genet	Genome-wide association analyses of risk tolerance and risky behaviors in over 1 million individuals identify hundreds of loci and shared genetic influences.	Alcohol consumption (drinks per week)	414,343 European ancestry individuals	NA	MLXIPL	MLXIPL - VPS37D	7e-10
Broad-Low	7	7:72970268:G_T	rs7786376	29403010	Kanai M	2018-02-05	Nat Genet	Genetic analysis of quantitative traits in the Japanese population links cell types to complex human diseases.	Gamma glutamyl transferase levels	118,309 Japanese ancestry individuals	NA	MLXIPL, VPS37D	MLXIPL - VPS37D	1e-21
Broad-Low	7	7:73042302:G_GCTTT	rs799165	27790247	He L	2016-11-03	Front Genet	Pleiotropic Meta-Analyses of Longitudinal Studies Discover Novel Genetic Variants Associated with Age-Related Diseases.	Age-related disease endophenotypes	9,618 European ancestry individuals	19,796 European ancestry individuals	NR	MLXIPL - VPS37D	8e-19
Broad-Low	7	7:73042302:G_GCTTT	rs799165	27790247	He L	2016-11-03	Front Genet	Pleiotropic Meta-Analyses of Longitudinal Studies Discover Novel Genetic Variants Associated with Age-Related Diseases.	Age-related diseases, mortality and associated endophenotypes	9,618 European ancestry individuals	19,796 European ancestry individuals	NR	MLXIPL - VPS37D	9e-15
Broad-Low	7	7:73007943:A_G	rs6957745	27863252	Astle WJ	2016-11-17	Cell	The Allelic Landscape of Human Blood Cell Trait Variation and Links to Common Complex Disease.	Granulocyte percentage of myeloid white cells	169,545 European ancestry individuals	NA	intergenic	MLXIPL - VPS37D	4e-11
Broad-Low	7	7:73007943:A_G	rs6957745	27863252	Astle WJ	2016-11-17	Cell	The Allelic Landscape of Human Blood Cell Trait Variation and Links to Common Complex Disease.	Monocyte percentage of white cells	170,494 European ancestry individuals	NA	intergenic	MLXIPL - VPS37D	4e-12
Broad-Low	7	7:73042302:G_GCTTT	rs7777102	29507422	Hoffmann TJ	2018-03-05	Nat Genet	A large electronic-health-record-based genome-wide study of serum lipids.	High density lipoprotein cholesterol levels	76,627 European ancestry individuals, 7,795 Hispanic individuals, 6,855 East Asian ancestry individuals, 2,958 African American individuals, 439 South Asian ancestry individuals	NA	NR	MLXIPL - VPS37D	3e-09
Broad-Low	7	7:73042302:G_GCTTT	rs7777102	29507422	Hoffmann TJ	2018-03-05	Nat Genet	A large electronic-health-record-based genome-wide study of serum lipids.	High density lipoprotein cholesterol levels	76,627 European ancestry individuals, 7,795 Hispanic individuals, 6,855 East Asian ancestry individuals, 2,958 African American individuals, 439 South Asian ancestry individuals	NA	NR	MLXIPL - VPS37D	1e-09
Broad-Low	7	7:73042302:G_GCTTT	rs7777102	29507422	Hoffmann TJ	2018-03-05	Nat Genet	A large electronic-health-record-based genome-wide study of serum lipids.	Triglycerides	76,627 European ancestry individuals, 7,795 Hispanic individuals, 6,855 East Asian ancestry individuals, 2,958 African American individuals, 439 South Asian ancestry individuals	NA	NR	MLXIPL - VPS37D	8e-84
Broad-Low	7	7:73042302:G_GCTTT	rs7777102	29507422	Hoffmann TJ	2018-03-05	Nat Genet	A large electronic-health-record-based genome-wide study of serum lipids.	Triglycerides	76,627 European ancestry individuals, 7,795 Hispanic individuals, 6,855 East Asian ancestry individuals, 2,958 African American individuals, 439 South Asian ancestry individuals	NA	NR	MLXIPL - VPS37D	5e-09
Broad-Low	7	7:73042302:G_GCTTT	rs7777102	29507422	Hoffmann TJ	2018-03-05	Nat Genet	A large electronic-health-record-based genome-wide study of serum lipids.	Triglycerides	76,627 European ancestry individuals, 7,795 Hispanic individuals, 6,855 East Asian ancestry individuals, 2,958 African American individuals, 439 South Asian ancestry individuals	NA	NR	MLXIPL - VPS37D	4e-90
Broad-Low	8	11:8530218:A_G	rs10769908	19079261	Willer CJ	2008-12-14	Nat Genet	Six new loci associated with body mass index highlight a neuronal influence on body weight regulation.	Body mass index	32,387 European ancestry individuals	59,082 European ancestry individuals	STK33	STK33	1e-06
Broad-Low	8	11:8530218:A_G	rs10840060	26426971	Winkler TW	2015-10-01	PLoS Genet	The Influence of Age and Sex on Genetic Associations with Adult Body Size and Shape: A Large-Scale Genome-Wide Interaction Study.	Body mass index	up to 309,889 European ancestry individuals	NA	STK33, EIF3F, TUB, RIC3, LMO1, TRIM66, RPL27A, SNORA3, SNORA45, ST5, AKIP1, C11orf16, ASCL3, TMEM9B, TMEM9B-AS1	STK33	8e-11
Broad-Low	8	11:8530218:A_G	rs10840060	26426971	Winkler TW	2015-10-01	PLoS Genet	The Influence of Age and Sex on Genetic Associations with Adult Body Size and Shape: A Large-Scale Genome-Wide Interaction Study.	Body mass index (age <50)	up to 51,625 European ancestry men, up to 60,654 European ancestry women	NA	STK33, EIF3F, TUB, RIC3, LMO1, TRIM66, RPL27A, SNORA3, SNORA45, ST5, AKIP1, C11orf16, ASCL3, TMEM9B, TMEM9B-AS1	STK33	4e-11
Broad-Low	8	11:8530218:A_G	rs10840060	26426971	Winkler TW	2015-10-01	PLoS Genet	The Influence of Age and Sex on Genetic Associations with Adult Body Size and Shape: A Large-Scale Genome-Wide Interaction Study.	Body mass index x sex x age interaction (4df test)	up to 51,625 European ancestry men aged <50, up to 60,654 European ancestry women aged <50, up to 90,988 European ancestry men aged >50, up to 106,622 European ancestry women aged >50	NA	STK33, EIF3F, TUB, RIC3, LMO1, TRIM66, RPL27A, SNORA3, SNORA45, ST5, AKIP1, C11orf16, ASCL3, TMEM9B, TMEM9B-AS1	STK33	6e-11
Broad-Low	8	11:8530218:A_G	rs4929949	20935630	Speliotes EK	2010-10-10	Nat Genet	Association analyses of 249,796 individuals reveal 18 new loci associated with body mass index.	Body mass index	Up to 123,865 European ancestry individuals	Up to 125,931 European ancestry individuals	RPL27A, TUB	STK33	3e-09
Broad-Low	8	11:8530218:A_G	rs4929927	25673412	Shungin D	2015-02-12	Nature	New genetic loci link adipose and insulin biology to body fat distribution.	Waist-hip ratio	up to 56,910 European ancestry men, up to 86,570 European ancestry women	up to 36,570 European ancestry men, 30,172 European ancestry women, 915 Filipino ancestry men, 735 Filipino ancestry women, 2,351 African American/Afro-Caribbean ancestry men, 6,258 African American/Afro-Caribbean ancestry women, 2,285 South Asian ancestry men, 506 South Asian ancestry women, 195 Seychellois ancestry men, 266 Seychellois ancestry women	TRIM66	TRIM66	2e-06
Broad-Low	8	11:8530218:A_G	rs4929927	25673412	Shungin D	2015-02-12	Nature	New genetic loci link adipose and insulin biology to body fat distribution.	Waist-hip ratio	up to 56,910 European ancestry men, up to 86,570 European ancestry women	up to 36,570 European ancestry men, 30,172 European ancestry women, 915 Filipino ancestry men, 735 Filipino ancestry women, 2,351 African American/Afro-Caribbean ancestry men, 6,258 African American/Afro-Caribbean ancestry women, 2,285 South Asian ancestry men, 506 South Asian ancestry women, 195 Seychellois ancestry men, 266 Seychellois ancestry women	TRIM66	TRIM66	8e-09
Broad-Low	8	11:8530218:A_G	rs11042023	23563607	Berndt SI	2013-04-07	Nat Genet	Genome-wide meta-analysis identifies 11 new loci for anthropometric traits and provides insights into genetic architecture.	Obesity	93,015 European ancestry overweight individuals, 32,858 European ancestry class I obese individuals, 9,889 European ancestry class II obese individuals, 2,896 European ancestry class III obese individuals, up to 65,840 European ancestry controls	65,332 European ancestry overweight individuals, 22,373 European ancestry class I obese individuals, 5,476 European ancestry class II obese individuals, 1,162 European ancestry class III obese individuals, up to 39,294 European ancestry controls	RPL27A	TRIM66	1e-11
Broad-Low	8	11:8530218:A_G	rs11042023	30595370	Kichaev G	2018-12-27	Am J Hum Genet	Leveraging Polygenic Functional Enrichment to Improve GWAS Power.	Mean corpuscular hemoglobin	approximately 443,000 European ancestry individuals	NA		TRIM66	2e-09
Broad-Low	8	11:8530218:A_G	rs10840099	28892062	Akiyama M	2017-09-11	Nat Genet	Genome-wide association study identifies 112 new loci for body mass index in the Japanese population.	Body mass index	up to 72,390 Japanese ancestry women, up to 85,894 Japanese ancestry men	up to 10,048 Japanese ancestry women, up to 5,098 Japanese ancestry men, up to 181,999 European ancestry women, up to 140,155 European ancestry controls	TRIM66	TRIM66	1e-17
Broad-Low	8	11:8530218:A_G	rs10840100	25673412	Shungin D	2015-02-12	Nature	New genetic loci link adipose and insulin biology to body fat distribution.	Waist circumference	up to 56,910 European ancestry men, up to 86,570 European ancestry women	up to 36,570 European ancestry men, 30,172 European ancestry women, 915 Filipino ancestry men, 735 Filipino ancestry women, 2,351 African American/Afro-Caribbean ancestry men, 6,258 African American/Afro-Caribbean ancestry women, 2,285 South Asian ancestry men, 506 South Asian ancestry women, 195 Seychellois ancestry men, 266 Seychellois ancestry women	TRIM66	TRIM66	5e-07
Broad-Low	8	11:8530218:A_G	rs10840100	25673412	Shungin D	2015-02-12	Nature	New genetic loci link adipose and insulin biology to body fat distribution.	Waist circumference	up to 56,910 European ancestry men, up to 86,570 European ancestry women	up to 36,570 European ancestry men, 30,172 European ancestry women, 915 Filipino ancestry men, 735 Filipino ancestry women, 2,351 African American/Afro-Caribbean ancestry men, 6,258 African American/Afro-Caribbean ancestry women, 2,285 South Asian ancestry men, 506 South Asian ancestry women, 195 Seychellois ancestry men, 266 Seychellois ancestry women	TRIM66	TRIM66	5e-09
Broad-Low	8	11:8530218:A_G	rs10840100	26426971	Winkler TW	2015-10-01	PLoS Genet	The Influence of Age and Sex on Genetic Associations with Adult Body Size and Shape: A Large-Scale Genome-Wide Interaction Study.	Body mass index	up to 309,889 European ancestry individuals	NA	NR	TRIM66	2e-15
Broad-Low	8	11:8530218:A_G	rs10840100	30108127	Hoffmann TJ	2018-08-14	Genetics	A Large Multi-ethnic Genome-Wide Association Study of Adult Body Mass Index Identifies Novel Loci.	Body mass index	315,347 European ancestry individuals, 8,322 Hispanic/Latino individuals, 7,290 East Asian ancestry individuals, 3,069 African American individuals, 459 South Asian ancestry individuals	431,743 European ancestry individuals, 9,275 South Asian ancestry individuals, 8,261 African British individuals, 1,822 East Asian ancestry individuals, 7,620 individuals	NR	TRIM66	5e-12
Broad-Low	8	11:8530218:A_G	rs4256980	25673413	Locke AE	2015-02-12	Nature	Genetic studies of body mass index yield new insights for obesity biology.	Body mass index	up to 104,666 European ancestry male individuals, up to 132,115 European ancestry female individuals, 370 African American male individuals, 517 African American female individuals, 512 Hispanic male individuals, 764 Hispanic female individuals	up to 48,274 European ancestry male individuals, up to 39,864 European ancestry female individuals, 2,441 African American or Afro-Caribbean male individuals, 6,314 African American or Afro-Caribbean female individuals, 919 Filipino male individuals, 828 Filipino female individuals, 205 Seychellois male individuals, 287 Seychellois female individuals, 2,964 South Asian ancestry male individuals, …	TRIM66	TRIM66	8e-12
Broad-Low	8	11:8530218:A_G	rs4256980	25673413	Locke AE	2015-02-12	Nature	Genetic studies of body mass index yield new insights for obesity biology.	Body mass index	up to 104,666 European ancestry male individuals, up to 132,115 European ancestry female individuals, 370 African American male individuals, 517 African American female individuals, 512 Hispanic male individuals, 764 Hispanic female individuals	up to 48,274 European ancestry male individuals, up to 39,864 European ancestry female individuals, 2,441 African American or Afro-Caribbean male individuals, 6,314 African American or Afro-Caribbean female individuals, 919 Filipino male individuals, 828 Filipino female individuals, 205 Seychellois male individuals, 287 Seychellois female individuals, 2,964 South Asian ancestry male individuals, …	TRIM66	TRIM66	9e-06
Broad-Low	8	11:8530218:A_G	rs4256980	25673413	Locke AE	2015-02-12	Nature	Genetic studies of body mass index yield new insights for obesity biology.	Body mass index	up to 104,666 European ancestry male individuals, up to 132,115 European ancestry female individuals, 370 African American male individuals, 517 African American female individuals, 512 Hispanic male individuals, 764 Hispanic female individuals	up to 48,274 European ancestry male individuals, up to 39,864 European ancestry female individuals, 2,441 African American or Afro-Caribbean male individuals, 6,314 African American or Afro-Caribbean female individuals, 919 Filipino male individuals, 828 Filipino female individuals, 205 Seychellois male individuals, 287 Seychellois female individuals, 2,964 South Asian ancestry male individuals, …	TRIM66	TRIM66	3e-11
Broad-Low	8	11:8530218:A_G	rs4256980	25673413	Locke AE	2015-02-12	Nature	Genetic studies of body mass index yield new insights for obesity biology.	Body mass index	up to 104,666 European ancestry male individuals, up to 132,115 European ancestry female individuals, 370 African American male individuals, 517 African American female individuals, 512 Hispanic male individuals, 764 Hispanic female individuals	up to 48,274 European ancestry male individuals, up to 39,864 European ancestry female individuals, 2,441 African American or Afro-Caribbean male individuals, 6,314 African American or Afro-Caribbean female individuals, 919 Filipino male individuals, 828 Filipino female individuals, 205 Seychellois male individuals, 287 Seychellois female individuals, 2,964 South Asian ancestry male individuals, …	TRIM66	TRIM66	2e-08
Broad-Low	8	11:8530218:A_G	rs4256980	28443625	Justice AE	2017-04-26	Nat Commun	Genome-wide meta-analysis of 241,258 adults accounting for smoking behaviour identifies novel loci for obesity traits.	BMI (adjusted for smoking behaviour)	98,173 European ancestry women, 64,373 European ancestry men, 5,829 European ancestry individuals, 10,500 African American/Afro-Caribbean ancestry women, 2,706 African American/Afro-Caribbean ancestry men, 1,030 Indian Asian ancestry women, 7,648 Indian Asian ancestry men, 1,793 Filipino ancestry women, 2,944 Hispanic/Latino ancestry women, 1,764 Hispanic/Latino ancestry men	21,496 European ancestry women, 24,385 European ancestry men, 118,364 European ancestry individuals, 2,326 African American/Afro-Caribbean ancestry women, 855 African American/Afro-Caribbean ancestry men	TRIM66	TRIM66	1e-06
Broad-Low	8	11:8530218:A_G	rs4256980	28443625	Justice AE	2017-04-26	Nat Commun	Genome-wide meta-analysis of 241,258 adults accounting for smoking behaviour identifies novel loci for obesity traits.	Body mass index (joint analysis main effects and smoking interaction)	98,173 European ancestry women, 64,373 European ancestry men, 5,829 European ancestry individuals, 10,500 African American/Afro-Caribbean ancestry women, 2,706 African American/Afro-Caribbean ancestry men, 1,030 Indian Asian ancestry women, 7,648 Indian Asian ancestry men, 1,793 Filipino ancestry women, 2,944 Hispanic/Latino ancestry women, 1,764 Hispanic/Latino ancestry men	21,496 European ancestry women, 24,385 European ancestry men, 118,364 European ancestry individuals, 2,326 African American/Afro-Caribbean ancestry women, 855 African American/Afro-Caribbean ancestry men	TRIM66	TRIM66	5e-06
Broad-Low	8	11:8530218:A_G	rs4256980	26961502	Wood AR	2016-03-10	Diabetologia	Variants in the FTO and CDKAL1 loci have recessive effects on risk of obesity and type 2 diabetes, respectively.	Body mass index	29,925 British ancestry cases, 89,763 British ancestry controls	NA	TRIM66	TRIM66	2e-06
Broad-Low	8	11:8530218:A_G	rs7113874	28448500	Graff M	2017-04-27	PLoS Genet	Genome-wide physical activity interactions in adiposity - A meta-analysis of 200,452 adults.	Body mass index (joint analysis main effects and physical activity interaction)	2,518 African American women, 86,278 European ancestry women, 1,773 Filipino ancestry women, 1,030 Indian ancestry women, 1,457 African American men, 55,137 European ancestry men, 7,648 Indian ancestry men, 5,527 European ancestry individuals	6,244 African American women, 17,531 European ancestry women, 329 African American men, 19,956 European ancestry men	TRIM66, STK33, RPL27A	TRIM66	1e-08
Broad-Low	8	11:8530218:A_G	rs7113874	28448500	Graff M	2017-04-27	PLoS Genet	Genome-wide physical activity interactions in adiposity - A meta-analysis of 200,452 adults.	Body mass index (joint analysis main effects and physical activity interaction)	2,518 African American women, 86,278 European ancestry women, 1,773 Filipino ancestry women, 1,030 Indian ancestry women, 1,457 African American men, 55,137 European ancestry men, 7,648 Indian ancestry men, 5,527 European ancestry individuals	6,244 African American women, 17,531 European ancestry women, 329 African American men, 19,956 European ancestry men	TRIM66, STK33, RPL27A	TRIM66	2e-10
Broad-Low	8	11:8530218:A_G	rs7113874	28448500	Graff M	2017-04-27	PLoS Genet	Genome-wide physical activity interactions in adiposity - A meta-analysis of 200,452 adults.	Body mass index in physically active individuals	1,957 African American women, 1,773 Filipino ancestry women, 305 Indian ancestry women, 67,609 European ancestry women, 1,206 African American men, 2,029 Indian ancestry men, 43,399 European ancestry men, at least 4,819 European ancestry individuals	4,807 African American women, 12,347 European ancestry women, 265 African American men, 14,540 European ancestry men	TRIM66, STK33, RPL27A	TRIM66	1e-07
Broad-Low	9	11:113349935:C_CA	rs17601612	27992416	Lane JM	2016-12-19	Nat Genet	Genome-wide association analyses of sleep disturbance traits identify new loci and highlight shared genetics with neuropsychiatric and metabolic traits.	Sleep duration	111,975 European ancestry individuals	NA	DRD2	DRD2	5e-07
Broad-Low	9	11:113349935:C_CA	rs17601612	30643258	Karlsson Linner R	2019-01-14	Nat Genet	Genome-wide association analyses of risk tolerance and risky behaviors in over 1 million individuals identify hundreds of loci and shared genetic influences.	Alcohol consumption (drinks per week)	414,343 European ancestry individuals	NA	DRD2	DRD2	2e-13
Broad-Low	9	11:113349935:C_CA	rs6589377	30643256	Baselmans BML	2019-01-14	Nat Genet	Multivariate genome-wide analyses of the well-being spectrum.	Depressive symptoms	1,067,913 European ancestry individuals	228,033 European ancestry individuals	NR	DRD2 - TMPRSS5	5e-26
Broad-Low	9	11:113349935:C_CA	rs6589377	30643256	Baselmans BML	2019-01-14	Nat Genet	Multivariate genome-wide analyses of the well-being spectrum.	Neuroticism	523,783 European ancestry individuals	59,206 European ancestry individuals	NR	DRD2 - TMPRSS5	4e-26
Broad-Low	9	11:113349935:C_CA	rs4245150	29942085	Nagel M	2018-06-25	Nat Genet	Meta-analysis of genome-wide association studies for neuroticism in 449,484 individuals identifies novel genetic loci and pathways.	Worry	348,219 European ancestry individuals	NA	NR	DRD2 - TMPRSS5	1e-09
Broad-Low	9	11:113349935:C_CA	rs4245150	30595370	Kichaev G	2018-12-27	Am J Hum Genet	Leveraging Polygenic Functional Enrichment to Improve GWAS Power.	Neuroticism	approximately 372,000 European ancestry individuals	NA		DRD2 - TMPRSS5	3e-19
Broad-Low	9	11:113349935:C_CA	rs4938021	27089181	Okbay A	2016-04-18	Nat Genet	Genetic variants associated with subjective well-being, depressive symptoms, and neuroticism identified through genome-wide analyses.	Neuroticism	170,911 European ancestry individuals	NA	DRD2	DRD2 - TMPRSS5	4e-10
Broad-Low	9	11:113349935:C_CA	rs4938021	29255261	Luciano M	2017-12-18	Nat Genet	Association analysis in over 329,000 individuals identifies 116 independent variants influencing neuroticism.	Neuroticism	329,821 European ancestry individuals	122,867 European ancestry individuals	NR	DRD2 - TMPRSS5	1e-14
Broad-Low	9	11:113349935:C_CA	rs4938021	29292387	Turley P	2018-01-01	Nat Genet	Multi-trait analysis of genome-wide association summary statistics using MTAG.	Neuroticism	168,105 European ancestry individuals	NA	NR	DRD2 - TMPRSS5	5e-10
Broad-Low	9	11:113349935:C_CA	rs4938021	29292387	Turley P	2018-01-01	Nat Genet	Multi-trait analysis of genome-wide association summary statistics using MTAG.	Neuroticism (MTAG)	168,105 European ancestry individuals	NA	NR	DRD2 - TMPRSS5	8e-13
Broad-Low	9	11:113349935:C_CA	rs4938021	30643256	Baselmans BML	2019-01-14	Nat Genet	Multivariate genome-wide analyses of the well-being spectrum.	Well-being spectrum (multivariate analysis)	2,083,151 European ancestry individuals	287,239 European ancestry individuals	NR	DRD2 - TMPRSS5	3e-26
Broad-Low	9	11:113349935:C_CA	rs4936275	29662059	Howard DM	2018-04-16	Nat Commun	Genome-wide association study of depression phenotypes in UK Biobank identifies variants in excitatory synaptic pathways.	Depression (broad)	113,769 British ancestry cases, 208,811 British ancestry controls	NA	NR	DRD2 - TMPRSS5	1e-07
Broad-Low	9	11:113349935:C_CA	rs61902811	30718901	Howard DM	2019-02-04	Nat Neurosci	Genome-wide meta-analysis of depression identifies 102 independent variants and highlights the importance of the prefrontal brain regions.	Depression	118,811 European ancestry cases, 327,427 European ancestry controls, 127,552 cases, 233,763 controls	414,055 European ancestry cases, 892,299 European ancestry controls	NR	DRD2 - TMPRSS5	4e-39
Broad-Low	9	11:113349935:C_CA	rs6589379	30643251	Liu M	2019-01-14	Nat Genet	Association studies of up to 1.2 million individuals yield new insights into the genetic etiology of tobacco and alcohol use.	Alcohol consumption (drinks per week) (MTAG)	up to 1,039,210 European ancestry individuals	NA	NR	DRD2 - TMPRSS5	6e-11
Broad-Low	9	11:113349935:C_CA	rs7111031	29255261	Luciano M	2017-12-18	Nat Genet	Association analysis in over 329,000 individuals identifies 116 independent variants influencing neuroticism.	Neuroticism	329,821 European ancestry individuals	122,867 European ancestry individuals	DRD2	DRD2 - TMPRSS5	2e-18
Broad-Low	9	11:113349935:C_CA	rs7111031	29292387	Turley P	2018-01-01	Nat Genet	Multi-trait analysis of genome-wide association summary statistics using MTAG.	Depressive symptoms (MTAG)	354,862 European ancestry individuals	NA	NR	DRD2 - TMPRSS5	5e-11
Broad-Low	9	11:113349935:C_CA	rs7111031	29292387	Turley P	2018-01-01	Nat Genet	Multi-trait analysis of genome-wide association summary statistics using MTAG.	Subjective well-being (MTAG)	388,538 European ancestry individuals	NA	NR	DRD2 - TMPRSS5	3e-09
Broad-Low	9	11:113349935:C_CA	rs7111031	29942085	Nagel M	2018-06-25	Nat Genet	Meta-analysis of genome-wide association studies for neuroticism in 449,484 individuals identifies novel genetic loci and pathways.	Neuroticism	449,484 European ancestry individuals	NA	NR	DRD2 - TMPRSS5	3e-17
Broad-Low	9	11:113349935:C_CA	rs7111031	30643256	Baselmans BML	2019-01-14	Nat Genet	Multivariate genome-wide analyses of the well-being spectrum.	Positive affect	410,603 European ancestry individuals	NA	NR	DRD2 - TMPRSS5	3e-24
Broad-Low	9	11:113349935:C_CA	rs7949802	30643256	Baselmans BML	2019-01-14	Nat Genet	Multivariate genome-wide analyses of the well-being spectrum.	Life satisfaction	80,852 European ancestry individuals	NA	NR	DRD2 - TMPRSS5	6e-15
Broad-Low	9	11:113349935:C_CA	rs4534613	30867560	Hill WD	2019-03-13	Mol Psychiatry	Genetic contributions to two special factors of neuroticism are associated with affluence, higher intelligence, better health, and longer life.	General factor of neuroticism	270,059 British ancestry individuals	NA	DRD2	DRD2 - TMPRSS5	7e-14
Broad-Low	9	11:113349935:C_CA	rs35738585	29942085	Nagel M	2018-06-25	Nat Genet	Meta-analysis of genome-wide association studies for neuroticism in 449,484 individuals identifies novel genetic loci and pathways.	Depressed affect	357,957 European ancestry individuals	NA	NR	DRD2 - TMPRSS5	2e-13
Broad-Low	9	11:113349935:C_CA	rs4245154	29500382	Nagel M	2018-03-02	Nat Commun	Item-level analyses reveal genetic heterogeneity in neuroticism.	Feeling miserable	376,097 European ancestry individuals	NA	TTC12	DRD2 - TMPRSS5	6e-10
Broad-Low	9	11:113349935:C_CA	rs4245154	29500382	Nagel M	2018-03-02	Nat Commun	Item-level analyses reveal genetic heterogeneity in neuroticism.	Neurociticism	380,506 European ancestry individuals	NA	TTC12	DRD2 - TMPRSS5	4e-17
Broad-Low	9	11:113349935:C_CA	rs4245154	29500382	Nagel M	2018-03-02	Nat Commun	Item-level analyses reveal genetic heterogeneity in neuroticism.	Worry too long after an embarrassing experience	367,725 European ancestry individuals	NA	NR	DRD2 - TMPRSS5	4e-09
Broad-Low	9	11:113349935:C_CA	rs2514218	25056061	Ripke S	2014-07-22	Nature	Biological insights from 108 schizophrenia-associated genetic loci.	Schizophrenia	32,405 European ancestry cases, 42,221 European ancestry controls, 1,235 European ancestry cases and 1,235 European ancestry controls from 1235 parent-offspring trios, 1,836 East Asian ancestry cases, 3,383 East Asian ancestry controls	1,513 European ancestry cases, 66,236 European ancestry controls	DRD2	DRD2 - TMPRSS5	3e-11
Broad-Low	9	11:113349935:C_CA	rs2514218	26198764	Goes FS	2015-07-21	Am J Med Genet B Neuropsychiatr Genet	Genome-wide association study of schizophrenia in Ashkenazi Jews.	Schizophrenia	592 Ashkenazi Jewish ancestry cases, 505 Ashkenazi Jewish ancestry controls, 36,989 cases, 113,075 controls	NA	NR	DRD2 - TMPRSS5	2e-10
Broad-Low	9	11:113349935:C_CA	rs2514218	28991256	Li Z	2017-10-09	Nat Genet	Genome-wide association analysis identifies 30 new susceptibility loci for schizophrenia.	Schizophrenia	7,699 Chinese ancestry cases, 35,476 European ancestry cases, 18,327 Chinese ancestry controls, 46,839 European ancestry controls	4,384 Chinese ancestry cases, 5,770 Chinese ancestry controls	DRD2	DRD2 - TMPRSS5	5e-11
Broad-Low	9	11:113349935:C_CA	rs2514218	29483656	Pardinas AF	2018-02-26	Nat Genet	Common schizophrenia alleles are enriched in mutation-intolerant genes and in regions under strong background selection.	Schizophrenia	40,675 European ancestry cases, 64,643 European ancestry controls	1,651 European ancestry cases, 4,111 cases, 142,717 European ancestry controls, 11,507 controls	DRD2, MIR4301	DRD2 - TMPRSS5	2e-12
Broad-Low	9	11:113349935:C_CA	rs2514218	30285260	Ikeda M	2018-10-03	Schizophr Bull	Genome-Wide Association Study Detected Novel Susceptibility Genes for Schizophrenia and Shared Trans-Populations/Diseases Genetic Effect.	Schizophrenia	14,023 East Asian ancestry cases, 33,640 European ancestry cases, 31,505 East Asian ancestry controls, 43,456 European ancestry controls	NA	DRD2	DRD2 - TMPRSS5	1e-10
Broad-Low	9	11:113349935:C_CA	rs2514218	30285260	Ikeda M	2018-10-03	Schizophr Bull	Genome-Wide Association Study Detected Novel Susceptibility Genes for Schizophrenia and Shared Trans-Populations/Diseases Genetic Effect.	Schizophrenia	14,023 East Asian ancestry cases, 33,640 European ancestry cases, 31,505 East Asian ancestry controls, 43,456 European ancestry controls	NA	DRD2	DRD2 - TMPRSS5	5e-10
Broad-Low	9	11:113349935:C_CA	rs12420205	29942085	Nagel M	2018-06-25	Nat Genet	Meta-analysis of genome-wide association studies for neuroticism in 449,484 individuals identifies novel genetic loci and pathways.	Depressed affect	357,957 European ancestry individuals	NA	NR	DRD2 - TMPRSS5	7e-11
Broad-Low	9	11:113349935:C_CA	rs12420205	29500382	Nagel M	2018-03-02	Nat Commun	Item-level analyses reveal genetic heterogeneity in neuroticism.	Experiencing mood swings	373,733 European ancestry individuals	NA	ANKK1	DRD2 - TMPRSS5	5e-11
Broad-Low	9	11:113349935:C_CA	rs12420205	29500382	Nagel M	2018-03-02	Nat Commun	Item-level analyses reveal genetic heterogeneity in neuroticism.	Feeling guilty	373,380 European ancestry individuals	NA	TTC12	DRD2 - TMPRSS5	2e-09
Broad-Low	9	11:113349935:C_CA	rs4309187	28540026	Anney RJL	2017-05-22	Mol Autism	Meta-analysis of GWAS of over 16,000 individuals with autism spectrum disorder highlights a novel locus at 10q24.32 and a significant overlap with schizophrenia.	Autism spectrum disorder or schizophrenia	schizophrenia cases and controls (see Ripke, 2014), up to 6,197 European ancestry ASD cases, up to 7,377 European ancestry controls, up to 1,190 ASD cases, up to 1,190 controls	NA	DRD2, MIR4301	DRD2 - TMPRSS5	5e-09
Broad-Low	9	11:113349935:C_CA	rs4309187	30348214	Zhang Q	2018-10-22	Genome Med	Genotype effects contribute to variation in longitudinal methylome patterns in older people.	DNA methylation variation (age effect)	Up to 954 individuals	NA	NR	DRD2 - TMPRSS5	2e-08
Broad-Low	9	11:113349935:C_CA	rs4309187	30867560	Hill WD	2019-03-13	Mol Psychiatry	Genetic contributions to two special factors of neuroticism are associated with affluence, higher intelligence, better health, and longer life.	General factor of neuroticism	270,059 British ancestry individuals	NA	DRD2	DRD2 - TMPRSS5	4e-12
Broad-Low	9	11:113349935:C_CA	rs10750025	30643251	Liu M	2019-01-14	Nat Genet	Association studies of up to 1.2 million individuals yield new insights into the genetic etiology of tobacco and alcohol use.	Alcohol consumption (drinks per week)	up to 941,280 European ancestry individuals	NA	NR	DRD2 - TMPRSS5	5e-11
Broad-Low	10	16:28656150:C_T	rs2650492	25673413	Locke AE	2015-02-12	Nature	Genetic studies of body mass index yield new insights for obesity biology.	Body mass index	up to 104,666 European ancestry male individuals, up to 132,115 European ancestry female individuals, 370 African American male individuals, 517 African American female individuals, 512 Hispanic male individuals, 764 Hispanic female individuals	up to 48,274 European ancestry male individuals, up to 39,864 European ancestry female individuals, 2,441 African American or Afro-Caribbean male individuals, 6,314 African American or Afro-Caribbean female individuals, 919 Filipino male individuals, 828 Filipino female individuals, 205 Seychellois male individuals, 287 Seychellois female individuals, 2,964 South Asian ancestry male individuals, …	SBK1	SBK1	1e-09
Broad-Low	10	16:28656150:C_T	rs2650492	25673413	Locke AE	2015-02-12	Nature	Genetic studies of body mass index yield new insights for obesity biology.	Body mass index	up to 104,666 European ancestry male individuals, up to 132,115 European ancestry female individuals, 370 African American male individuals, 517 African American female individuals, 512 Hispanic male individuals, 764 Hispanic female individuals	up to 48,274 European ancestry male individuals, up to 39,864 European ancestry female individuals, 2,441 African American or Afro-Caribbean male individuals, 6,314 African American or Afro-Caribbean female individuals, 919 Filipino male individuals, 828 Filipino female individuals, 205 Seychellois male individuals, 287 Seychellois female individuals, 2,964 South Asian ancestry male individuals, …	SBK1	SBK1	2e-09
Broad-Low	10	16:28656150:C_T	rs2650492	25673413	Locke AE	2015-02-12	Nature	Genetic studies of body mass index yield new insights for obesity biology.	Body mass index	up to 104,666 European ancestry male individuals, up to 132,115 European ancestry female individuals, 370 African American male individuals, 517 African American female individuals, 512 Hispanic male individuals, 764 Hispanic female individuals	up to 48,274 European ancestry male individuals, up to 39,864 European ancestry female individuals, 2,441 African American or Afro-Caribbean male individuals, 6,314 African American or Afro-Caribbean female individuals, 919 Filipino male individuals, 828 Filipino female individuals, 205 Seychellois male individuals, 287 Seychellois female individuals, 2,964 South Asian ancestry male individuals, …	SBK1	SBK1	5e-06
Broad-Low	10	16:28656150:C_T	rs2650492	25673413	Locke AE	2015-02-12	Nature	Genetic studies of body mass index yield new insights for obesity biology.	Body mass index	up to 104,666 European ancestry male individuals, up to 132,115 European ancestry female individuals, 370 African American male individuals, 517 African American female individuals, 512 Hispanic male individuals, 764 Hispanic female individuals	up to 48,274 European ancestry male individuals, up to 39,864 European ancestry female individuals, 2,441 African American or Afro-Caribbean male individuals, 6,314 African American or Afro-Caribbean female individuals, 919 Filipino male individuals, 828 Filipino female individuals, 205 Seychellois male individuals, 287 Seychellois female individuals, 2,964 South Asian ancestry male individuals, …	SBK1	SBK1	5e-06
Broad-Low	10	16:28656150:C_T	rs2650492	25673412	Shungin D	2015-02-12	Nature	New genetic loci link adipose and insulin biology to body fat distribution.	Waist circumference	up to 56,910 European ancestry men, up to 86,570 European ancestry women	up to 36,570 European ancestry men, 30,172 European ancestry women, 915 Filipino ancestry men, 735 Filipino ancestry women, 2,351 African American/Afro-Caribbean ancestry men, 6,258 African American/Afro-Caribbean ancestry women, 2,285 South Asian ancestry men, 506 South Asian ancestry women, 195 Seychellois ancestry men, 266 Seychellois ancestry women	SBK1	SBK1	2e-11
Broad-Low	10	16:28656150:C_T	rs2650492	25673412	Shungin D	2015-02-12	Nature	New genetic loci link adipose and insulin biology to body fat distribution.	Waist circumference	up to 56,910 European ancestry men, up to 86,570 European ancestry women	up to 36,570 European ancestry men, 30,172 European ancestry women, 915 Filipino ancestry men, 735 Filipino ancestry women, 2,351 African American/Afro-Caribbean ancestry men, 6,258 African American/Afro-Caribbean ancestry women, 2,285 South Asian ancestry men, 506 South Asian ancestry women, 195 Seychellois ancestry men, 266 Seychellois ancestry women	SBK1	SBK1	2e-06
Broad-Low	10	16:28656150:C_T	rs2650492	25673412	Shungin D	2015-02-12	Nature	New genetic loci link adipose and insulin biology to body fat distribution.	Waist circumference	up to 56,910 European ancestry men, up to 86,570 European ancestry women	up to 36,570 European ancestry men, 30,172 European ancestry women, 915 Filipino ancestry men, 735 Filipino ancestry women, 2,351 African American/Afro-Caribbean ancestry men, 6,258 African American/Afro-Caribbean ancestry women, 2,285 South Asian ancestry men, 506 South Asian ancestry women, 195 Seychellois ancestry men, 266 Seychellois ancestry women	SBK1	SBK1	2e-07
Broad-Low	10	16:28656150:C_T	rs2650492	28443625	Justice AE	2017-04-26	Nat Commun	Genome-wide meta-analysis of 241,258 adults accounting for smoking behaviour identifies novel loci for obesity traits.	BMI (adjusted for smoking behaviour)	98,173 European ancestry women, 64,373 European ancestry men, 5,829 European ancestry individuals, 10,500 African American/Afro-Caribbean ancestry women, 2,706 African American/Afro-Caribbean ancestry men, 1,030 Indian Asian ancestry women, 7,648 Indian Asian ancestry men, 1,793 Filipino ancestry women, 2,944 Hispanic/Latino ancestry women, 1,764 Hispanic/Latino ancestry men	21,496 European ancestry women, 24,385 European ancestry men, 118,364 European ancestry individuals, 2,326 African American/Afro-Caribbean ancestry women, 855 African American/Afro-Caribbean ancestry men	SBK1	SBK1	3e-08
Broad-Low	10	16:28656150:C_T	rs2650492	28443625	Justice AE	2017-04-26	Nat Commun	Genome-wide meta-analysis of 241,258 adults accounting for smoking behaviour identifies novel loci for obesity traits.	BMI in non-smokers	77,279 European ancestry women, 47,280 European ancestry men, 4,856 European ancestry individuals, 8,799 African American/Afro-Caribbean ancestry women, 1,803 African American/Afro-Caribbean ancestry men, 1,020 Indian Asian ancestry women, 6,691 Indian Asian ancestry men, 1,526 Filipino ancestry women, 2,469 Hispanic/Latino ancestry women, 1,318 Hispanic/Latino ancestry men	16,011 European ancestry women, 17,912 European ancestry men, 105,218 European ancestry individuals, 2,073 African American/Afro-Caribbean ancestry women, 647 African American/Afro-Caribbean ancestry men	SBK1	SBK1	3e-06
Broad-Low	10	16:28656150:C_T	rs2650492	28443625	Justice AE	2017-04-26	Nat Commun	Genome-wide meta-analysis of 241,258 adults accounting for smoking behaviour identifies novel loci for obesity traits.	Body mass index (joint analysis main effects and smoking interaction)	98,173 European ancestry women, 64,373 European ancestry men, 5,829 European ancestry individuals, 10,500 African American/Afro-Caribbean ancestry women, 2,706 African American/Afro-Caribbean ancestry men, 1,030 Indian Asian ancestry women, 7,648 Indian Asian ancestry men, 1,793 Filipino ancestry women, 2,944 Hispanic/Latino ancestry women, 1,764 Hispanic/Latino ancestry men	21,496 European ancestry women, 24,385 European ancestry men, 118,364 European ancestry individuals, 2,326 African American/Afro-Caribbean ancestry women, 855 African American/Afro-Caribbean ancestry men	SBK1	SBK1	4e-07
Broad-Low	10	16:28656150:C_T	rs2650492	28448500	Graff M	2017-04-27	PLoS Genet	Genome-wide physical activity interactions in adiposity - A meta-analysis of 200,452 adults.	Body mass index	2,518 African American women, 86,278 European ancestry women, 1,773 Filipino ancestry women, 1,030 Indian ancestry women, 1,457 African American men, 55,137 European ancestry men, 7,648 Indian ancestry men, 5,527 European ancestry individuals	6,244 African American women, 17,531 European ancestry women, 329 African American men, 19,956 European ancestry men	SBK1	SBK1	3e-08
Broad-Low	10	16:28656150:C_T	rs2650492	28448500	Graff M	2017-04-27	PLoS Genet	Genome-wide physical activity interactions in adiposity - A meta-analysis of 200,452 adults.	Body mass index	2,518 African American women, 86,278 European ancestry women, 1,773 Filipino ancestry women, 1,030 Indian ancestry women, 1,457 African American men, 55,137 European ancestry men, 7,648 Indian ancestry men, 5,527 European ancestry individuals	6,244 African American women, 17,531 European ancestry women, 329 African American men, 19,956 European ancestry men	SBK1	SBK1	4e-08
Broad-Low	10	16:28656150:C_T	rs2650492	28448500	Graff M	2017-04-27	PLoS Genet	Genome-wide physical activity interactions in adiposity - A meta-analysis of 200,452 adults.	Body mass index (joint analysis main effects and physical activity interaction)	2,518 African American women, 86,278 European ancestry women, 1,773 Filipino ancestry women, 1,030 Indian ancestry women, 1,457 African American men, 55,137 European ancestry men, 7,648 Indian ancestry men, 5,527 European ancestry individuals	6,244 African American women, 17,531 European ancestry women, 329 African American men, 19,956 European ancestry men	SBK1	SBK1	2e-07
Broad-Low	10	16:28656150:C_T	rs2650492	28448500	Graff M	2017-04-27	PLoS Genet	Genome-wide physical activity interactions in adiposity - A meta-analysis of 200,452 adults.	Body mass index (joint analysis main effects and physical activity interaction)	2,518 African American women, 86,278 European ancestry women, 1,773 Filipino ancestry women, 1,030 Indian ancestry women, 1,457 African American men, 55,137 European ancestry men, 7,648 Indian ancestry men, 5,527 European ancestry individuals	6,244 African American women, 17,531 European ancestry women, 329 African American men, 19,956 European ancestry men	SBK1	SBK1	4e-08
Broad-Low	10	16:28656150:C_T	rs2650492	28448500	Graff M	2017-04-27	PLoS Genet	Genome-wide physical activity interactions in adiposity - A meta-analysis of 200,452 adults.	Body mass index in physically active individuals	1,957 African American women, 1,773 Filipino ancestry women, 305 Indian ancestry women, 67,609 European ancestry women, 1,206 African American men, 2,029 Indian ancestry men, 43,399 European ancestry men, at least 4,819 European ancestry individuals	4,807 African American women, 12,347 European ancestry women, 265 African American men, 14,540 European ancestry men	SBK1	SBK1	3e-07
Broad-Low	10	16:28656150:C_T	rs2650492	28448500	Graff M	2017-04-27	PLoS Genet	Genome-wide physical activity interactions in adiposity - A meta-analysis of 200,452 adults.	Body mass index in physically active individuals	1,957 African American women, 1,773 Filipino ancestry women, 305 Indian ancestry women, 67,609 European ancestry women, 1,206 African American men, 2,029 Indian ancestry men, 43,399 European ancestry men, at least 4,819 European ancestry individuals	4,807 African American women, 12,347 European ancestry women, 265 African American men, 14,540 European ancestry men	SBK1	SBK1	5e-07
Broad-Low	10	16:28656150:C_T	rs2650492	26426971	Winkler TW	2015-10-01	PLoS Genet	The Influence of Age and Sex on Genetic Associations with Adult Body Size and Shape: A Large-Scale Genome-Wide Interaction Study.	Body mass index	up to 309,889 European ancestry individuals	NA	NR	SBK1	7e-15
Broad-Low	10	16:28656150:C_T	rs2650492	29942086	Savage JE	2018-06-25	Nat Genet	Genome-wide association meta-analysis in 269,867 individuals identifies new genetic and functional links to intelligence.	Intelligence	269,867 European ancestry individuals	NA	NR	SBK1	2e-14
Broad-Low	10	16:28656150:C_T	rs2650492	30108127	Hoffmann TJ	2018-08-14	Genetics	A Large Multi-ethnic Genome-Wide Association Study of Adult Body Mass Index Identifies Novel Loci.	Body mass index	315,347 European ancestry individuals, 8,322 Hispanic/Latino individuals, 7,290 East Asian ancestry individuals, 3,069 African American individuals, 459 South Asian ancestry individuals	431,743 European ancestry individuals, 9,275 South Asian ancestry individuals, 8,261 African British individuals, 1,822 East Asian ancestry individuals, 7,620 individuals	NR	SBK1	2e-12
Broad-Low	10	16:28656150:C_T	rs2726034	29326435	Hill WD	2018-01-11	Mol Psychiatry	A combined analysis of genetically correlated traits identifies 187 loci and a role for neurogenesis and myelination in intelligence.	Intelligence (MTAG)	120,934 British ancestry individuals, 127,548 individuals	NA	SBK1	SBK1 - AC138904.2	7e-11
Broad-Low	10	16:28607532:A_G	rs2726032	29844566	Davies G	2018-05-29	Nat Commun	Study of 300,486 individuals identifies 148 independent genetic loci influencing general cognitive function.	General cognitive ability	up to 300,486 European ancestry individuals	NA	SBK1	SBK1 - AC138904.2	1e-10
Broad-Low	10	16:28607532:A_G	rs12598357	26301688	Li YR	2015-08-24	Nat Med	Meta-analysis of shared genetic architecture across ten pediatric autoimmune diseases.	Pediatric autoimmune diseases	97 European ancestry thyroiditis cases, 107 European ancestry ankylosing spondylitis cases, 100 European ancestry psoriasis cases, 173 European ancestry celiac disease cases, 254 European ancestry systemic lupus erythematosus cases, 308 European ancestry common variable inmunodeficiency cases, 865 European ancestry ulcerative colitis cases, 1,086 European ancestry Type 1 diabetes cases, 1,123 Eur…	NA	SBK1	SBK1 - AC138904.2	4e-09
Broad-Low	10	16:28607532:A_G	rs12598357	29326435	Hill WD	2018-01-11	Mol Psychiatry	A combined analysis of genetically correlated traits identifies 187 loci and a role for neurogenesis and myelination in intelligence.	Intelligence (MTAG)	120,934 British ancestry individuals, 127,548 individuals	NA	SBK1	SBK1 - AC138904.2	2e-13
Broad-Low	10	16:28607532:A_G	rs2726036	28199695	Jones AV	2017-04-01	Hum Mol Genet	GWAS of self-reported mosquito bite size, itch intensity and attractiveness to mosquitoes implicates immune-related predisposition loci.	Mosquito bite size	84,724 European ancestry individuals	NA	Intergenic	SBK1 - AC138904.2	8e-07
Broad-Low	10	16:28607532:A_G	rs2726036	29691431	Tikkanen E	2018-04-24	Sci Rep	Biological Insights Into Muscular Strength: Genetic Findings in the UK Biobank.	Hand grip strength	334,825 British ancestry individuals	NA	NPIPB6	SBK1 - AC138904.2	3e-20
Broad-Low	10	16:28607532:A_G	rs3986805	30038396	Lee JJ	2018-07-23	Nat Genet	Gene discovery and polygenic prediction from a genome-wide association study of educational attainment in 1.1 million individuals.	Highest math class taken	430,445 European ancestry individuals	NA	Intergenic	SBK1 - AC138904.2	1e-11
Broad-Low	10	16:28607532:A_G	rs151181	21102463	Franke A	2010-11-21	Nat Genet	Genome-wide meta-analysis increases to 71 the number of confirmed Crohn's disease susceptibility loci.	Crohn's disease	6,333 European ancestry cases, 15,056 European ancestry controls	15,694 European ancestry cases, 14,026 European ancestry controls, 414 European ancestry trios	IL27, SH2B1, EIF3C, LAT, CD19	CLN3, AC138894.1	2e-11
Broad-Low	10	16:28607532:A_G	rs40836	28584286	Warrier V	2017-06-06	Mol Psychiatry	Genome-wide meta-analysis of cognitive empathy: heritability, and correlates with sex, neuropsychiatric conditions and cognition.	Cognitive empathy	45,465 European ancestry females, 44,088 European ancestry males	NA	NR	APOBR - IL27	4e-07
Broad-Low	10	16:28607532:A_G	rs181206	30595370	Kichaev G	2018-12-27	Am J Hum Genet	Leveraging Polygenic Functional Enrichment to Improve GWAS Power.	Red cell distribution width	approximately 445,000 European ancestry individuals	NA		IL27	2e-15
Broad-Low	10	16:28607532:A_G	rs181209	29875488	Sun BB	2018-06-06	Nature	Genomic atlas of the human plasma proteome.	Blood protein levels	3,301 European ancestry individuals	NA	IL27	IL27	9e-12
Broad-Low	10	16:28607532:A_G	rs26528	23128233	Jostins L	2012-11-01	Nature	Host-microbe interactions have shaped the genetic architecture of inflammatory bowel disease.	Inflammatory bowel disease	12,924 European ancestry cases, 21,442 European ancestry controls	25,683 European ancestry cases, 17,015 European ancestry controls	RABEP2, SULT1A1, SULT1A2, NUPR1, IL27, EIF3C	IL27	1e-21
Broad-Low	10	16:28607532:A_G	rs26528	26192919	Liu JZ	2015-07-20	Nat Genet	Association analyses identify 38 susceptibility loci for inflammatory bowel disease and highlight shared genetic risk across populations.	Inflammatory bowel disease	12,882 European ancestry cases, 21,770 European ancestry controls	25,273 European ancestry cases, 26,715 European ancestry controls, 548 Iranian ancestry cases, 342 Iranian ancestry control, 1,423 Indian ancestry cases, 990 Indian ancestry controls, 2,824 East Asian ancestry cases, 3,719 East Asian ancestry controls	NR	IL27	1e-21
Broad-Low	10	16:28607532:A_G	rs26528	26192919	Liu JZ	2015-07-20	Nat Genet	Association analyses identify 38 susceptibility loci for inflammatory bowel disease and highlight shared genetic risk across populations.	Ulcerative colitis	6,968 European ancestry cases, 20,464 European ancestry controls	10,679 European ancestry cases, 26,715 European ancestry controls, 397 Iranian ancestry cases, 342 Iranian ancestry controls, 1,239 Indian ancestry cases, 990 Indian ancestry controls, 1,134 East Asian ancestry cases, 3,719 East Asian ancestry controls	NR	IL27	1e-06
Broad-Low	10	16:28607532:A_G	rs26528	26974007	Ellinghaus D	2016-03-14	Nat Genet	Analysis of five chronic inflammatory diseases identifies 27 new associations and highlights disease-specific patterns at shared loci.	Chronic inflammatory diseases (ankylosing spondylitis, Crohn's disease, psoriasis, primary sclerosing cholangitis, ulcerative colitis) (pleiotropy)	8,726 European ancestry ankylosing spondylitis cases, 19,085 European ancestry Crohn’s disease cases, 6,530 European ancestry psoriasis cases, 3,408 European ancestry primary sclerosing cholangitis cases, 14,513 European ancestry ulcerative colitis cases, 34,213 European ancestry controls	NA	IL27	IL27	3e-29
Broad-Low	10	16:28607532:A_G	rs56354901	29942086	Savage JE	2018-06-25	Nat Genet	Genome-wide association meta-analysis in 269,867 individuals identifies new genetic and functional links to intelligence.	Intelligence	269,867 European ancestry individuals	NA	NR	IL27	3e-14
Broad-Low	10	16:28607532:A_G	rs56354901	30500874	Kakuta Y	2018-11-29	J Crohns Colitis	A genome-wide association study identifying RAP1A as a novel susceptibility gene for Crohn's disease in Japanese individuals.	Crohn's disease	713 Japanese ancestry cases, 2,083 Japanese ancestry controls	770 Japanese ancestry cases, 852 Japanese ancestry controls	IL27	IL27	6e-07
Broad-Low	10	16:28607532:A_G	rs240707	29326435	Hill WD	2018-01-11	Mol Psychiatry	A combined analysis of genetically correlated traits identifies 187 loci and a role for neurogenesis and myelination in intelligence.	Intelligence (MTAG)	120,934 British ancestry individuals, 127,548 individuals	NA	IL27	IL27 - NUPR1	1e-14
Broad-Low	10	16:28607532:A_G	rs62034318	29326435	Hill WD	2018-01-11	Mol Psychiatry	A combined analysis of genetically correlated traits identifies 187 loci and a role for neurogenesis and myelination in intelligence.	Intelligence (MTAG)	120,934 British ancestry individuals, 127,548 individuals	NA	IL27	IL27 - NUPR1	3e-11
Broad-Low	10	16:28607532:A_G	rs79046494	29844566	Davies G	2018-05-29	Nat Commun	Study of 300,486 individuals identifies 148 independent genetic loci influencing general cognitive function.	General cognitive ability	up to 300,486 European ancestry individuals	NA	IL27	IL27 - NUPR1	3e-09
Broad-Low	10	16:28607532:A_G	rs28449958	28067908	de Lange KM	2017-01-09	Nat Genet	Genome-wide association study implicates immune activation of multiple integrin genes in inflammatory bowel disease.	Crohn's disease	12,194 European and unknown ancestry cases, 28,072 European and unknown ancestry controls	NA	IL27, NUPR1, TUFM, NPIPB6, EIF3CL, NPIPB7, CLN3, APOBR, SULT1A2, SULT1A1, NPIPB8, NPIPB9, SH2B1, ATP2A1, RABEP2, CD19, CCDC101, EIF3C, ATXN2L	IL27 - NUPR1	3e-10
Broad-Low	10	16:28607532:A_G	rs28449958	28067908	de Lange KM	2017-01-09	Nat Genet	Genome-wide association study implicates immune activation of multiple integrin genes in inflammatory bowel disease.	Inflammatory bowel disease	25,042 European and unknown ancestry cases, 34,915 European and unknown ancestry controls	NA	IL27, NUPR1, TUFM, NPIPB6, EIF3CL, NPIPB7, CLN3, APOBR, SULT1A2, SULT1A1, NPIPB8, NPIPB9, SH2B1, ATP2A1, RABEP2, CD19, CCDC101, EIF3C, ATXN2L	IL27 - NUPR1	2e-12
Broad-Low	10	16:28607532:A_G	rs62034319	30038396	Lee JJ	2018-07-23	Nat Genet	Gene discovery and polygenic prediction from a genome-wide association study of educational attainment in 1.1 million individuals.	Educational attainment (years of education)	up to 1,131,881 European ancestry individuals	NA		IL27 - NUPR1	2e-28
Broad-Low	10	16:28607532:A_G	rs62034325	28892062	Akiyama M	2017-09-11	Nat Genet	Genome-wide association study identifies 112 new loci for body mass index in the Japanese population.	Body mass index	up to 72,390 Japanese ancestry women, up to 85,894 Japanese ancestry men	up to 10,048 Japanese ancestry women, up to 5,098 Japanese ancestry men, up to 181,999 European ancestry women, up to 140,155 European ancestry controls	IL27, NUPR1	IL27 - NUPR1	4e-10
Broad-Low	10	16:28607532:A_G	rs62034325	30108127	Hoffmann TJ	2018-08-14	Genetics	A Large Multi-ethnic Genome-Wide Association Study of Adult Body Mass Index Identifies Novel Loci.	Body mass index	315,347 European ancestry individuals, 8,322 Hispanic/Latino individuals, 7,290 East Asian ancestry individuals, 3,069 African American individuals, 459 South Asian ancestry individuals	431,743 European ancestry individuals, 9,275 South Asian ancestry individuals, 8,261 African British individuals, 1,822 East Asian ancestry individuals, 7,620 individuals	NR	IL27 - NUPR1	1e-15
Broad-Low	10	16:28607532:A_G	rs4788084	19430480	Barrett JC	2009-05-10	Nat Genet	Genome-wide association study and meta-analysis find that over 40 loci affect risk of type 1 diabetes.	Type 1 diabetes	7,514 European ancestry cases, 9,045 European ancestry controls	4,267 European ancestry cases, 4,670 European ancestry controls, 4,342 European ancestry trios from 2,319 families	IL27	IL27 - NUPR1	3e-13
Broad-Low	10	16:28607532:A_G	rs4788084	21829393	Plagnol V	2011-08-04	PLoS Genet	Genome-wide association analysis of autoantibody positivity in type 1 diabetes cases.	Type 1 diabetes	8,506 European ancestry cases, up to 10,596 European ancestry controls	NA	IL27	IL27 - NUPR1	1e-08
Broad-Low	10	16:28607532:A_G	rs12446550	29326435	Hill WD	2018-01-11	Mol Psychiatry	A combined analysis of genetically correlated traits identifies 187 loci and a role for neurogenesis and myelination in intelligence.	Intelligence (MTAG)	120,934 British ancestry individuals, 127,548 individuals	NA	NUPR1	IL27 - NUPR1	2e-19
Broad-Low	10	16:28607532:A_G	rs4787457	30038396	Lee JJ	2018-07-23	Nat Genet	Gene discovery and polygenic prediction from a genome-wide association study of educational attainment in 1.1 million individuals.	Educational attainment (years of education)	up to 1,131,881 European ancestry individuals	NA		NUPR1 - AC020765.1	1e-28
Broad-Low	10	16:28607532:A_G	rs4787457	30038396	Lee JJ	2018-07-23	Nat Genet	Gene discovery and polygenic prediction from a genome-wide association study of educational attainment in 1.1 million individuals.	Educational attainment (MTAG)	1,311,438 European ancestry individuals	NA	Intergenic	NUPR1 - AC020765.1	4e-33
Broad-Low	10	16:28607532:A_G	rs7193402	30595370	Kichaev G	2018-12-27	Am J Hum Genet	Leveraging Polygenic Functional Enrichment to Improve GWAS Power.	Eczema	approximately 459,000 European ancestry individuals	NA		SGF29	3e-10
Broad-Low	10	16:28607532:A_G	rs17707300	28166215	Hobbs BD	2017-02-06	Nat Genet	Genetic loci associated with chronic obstructive pulmonary disease overlap with loci for lung function and pulmonary fibrosis.	Chronic obstructive pulmonary disease	11,157 European ancestry cases, 36,699 European ancestry controls, 1,142 African American cases, 2,380 African American controls, 199 Korean ancestry cases, 6,741 Korean ancestry controls, 52 Hispanic cases, 548 Hispanic controls.	12,051 European ancestry cases, 11,111 European ancestry controls, 153 Korean ancestry cases, 205 Korean ancestry controls.	CCDC101, IL27	SGF29	7e-10
Broad-Low	10	16:28607532:A_G	rs2411453	30595370	Kichaev G	2018-12-27	Am J Hum Genet	Leveraging Polygenic Functional Enrichment to Improve GWAS Power.	Educational attainment (years of education)	approximately 455,000 European ancestry individuals	NA		SULT1A1	1e-16
Broad-Low	10	16:28607532:A_G	rs2411453	30593698	Hubel C	2018-12-28	Am J Med Genet B Neuropsychiatr Genet	Genomics of body fat percentage may contribute to sex bias in anorexia nervosa.	Body fat percentage	70,700 European ancestry female individuals, 85,261 European ancestry male individuals	NA	NR	SULT1A1	1e-16
Broad-Low	10	16:28607532:A_G	rs2411453	30593698	Hubel C	2018-12-28	Am J Med Genet B Neuropsychiatr Genet	Genomics of body fat percentage may contribute to sex bias in anorexia nervosa.	Body fat percentage	70,700 European ancestry female individuals, 85,261 European ancestry male individuals	NA	NR	SULT1A1	4e-17
Broad-Low	10	16:28656150:C_T	rs12446008	28199695	Jones AV	2017-04-01	Hum Mol Genet	GWAS of self-reported mosquito bite size, itch intensity and attractiveness to mosquitoes implicates immune-related predisposition loci.	Mosquito bite size	84,724 European ancestry individuals	NA	Intergenic	SULT1A1 - NPIPB8	3e-07
Broad-Low	10	16:28656150:C_T	rs111820348	28928442	Tian C	2017-09-19	Nat Commun	Genome-wide association and HLA region fine-mapping studies identify susceptibility loci for multiple common infections.	Tonsillectomy	60,098 European ancestry cases, 113,323 European ancestry controls	NA	NR	SULT1A1 - NPIPB8	6e-09
Broad-Low	10	16:28656150:C_T	rs72793807	29844566	Davies G	2018-05-29	Nat Commun	Study of 300,486 individuals identifies 148 independent genetic loci influencing general cognitive function.	General cognitive ability	up to 300,486 European ancestry individuals	NA	NPIPB8	NPIPB8	5e-09
Broad-Low	10	16:28607532:A_G	rs378421	30643251	Liu M	2019-01-14	Nat Genet	Association studies of up to 1.2 million individuals yield new insights into the genetic etiology of tobacco and alcohol use.	Alcohol consumption (drinks per week)	up to 941,280 European ancestry individuals	NA	NR	AC145285.4 - AC145285.5	5e-14
Broad-Low	10	16:28607532:A_G	rs378421	30643251	Liu M	2019-01-14	Nat Genet	Association studies of up to 1.2 million individuals yield new insights into the genetic etiology of tobacco and alcohol use.	Alcohol consumption (drinks per week) (MTAG)	up to 1,039,210 European ancestry individuals	NA	NR	AC145285.4 - AC145285.5	4e-15
Broad-Low	10	16:28898793:C_T	rs2008514	28448500	Graff M	2017-04-27	PLoS Genet	Genome-wide physical activity interactions in adiposity - A meta-analysis of 200,452 adults.	Body mass index	2,518 African American women, 86,278 European ancestry women, 1,773 Filipino ancestry women, 1,030 Indian ancestry women, 1,457 African American men, 55,137 European ancestry men, 7,648 Indian ancestry men, 5,527 European ancestry individuals	6,244 African American women, 17,531 European ancestry women, 329 African American men, 19,956 European ancestry men	ATXN2L	AC145285.1, AC145285.2	1e-10
Broad-Low	10	16:28898793:C_T	rs2008514	28448500	Graff M	2017-04-27	PLoS Genet	Genome-wide physical activity interactions in adiposity - A meta-analysis of 200,452 adults.	Body mass index	2,518 African American women, 86,278 European ancestry women, 1,773 Filipino ancestry women, 1,030 Indian ancestry women, 1,457 African American men, 55,137 European ancestry men, 7,648 Indian ancestry men, 5,527 European ancestry individuals	6,244 African American women, 17,531 European ancestry women, 329 African American men, 19,956 European ancestry men	ATXN2L	AC145285.1, AC145285.2	2e-17
Broad-Low	10	16:28898793:C_T	rs2008514	28448500	Graff M	2017-04-27	PLoS Genet	Genome-wide physical activity interactions in adiposity - A meta-analysis of 200,452 adults.	Body mass index	2,518 African American women, 86,278 European ancestry women, 1,773 Filipino ancestry women, 1,030 Indian ancestry women, 1,457 African American men, 55,137 European ancestry men, 7,648 Indian ancestry men, 5,527 European ancestry individuals	6,244 African American women, 17,531 European ancestry women, 329 African American men, 19,956 European ancestry men	ATXN2L	AC145285.1, AC145285.2	2e-09
Broad-Low	10	16:28898793:C_T	rs2008514	28448500	Graff M	2017-04-27	PLoS Genet	Genome-wide physical activity interactions in adiposity - A meta-analysis of 200,452 adults.	Body mass index (joint analysis main effects and physical activity interaction)	2,518 African American women, 86,278 European ancestry women, 1,773 Filipino ancestry women, 1,030 Indian ancestry women, 1,457 African American men, 55,137 European ancestry men, 7,648 Indian ancestry men, 5,527 European ancestry individuals	6,244 African American women, 17,531 European ancestry women, 329 African American men, 19,956 European ancestry men	ATXN2L	AC145285.1, AC145285.2	8e-10
Broad-Low	10	16:28898793:C_T	rs2008514	28448500	Graff M	2017-04-27	PLoS Genet	Genome-wide physical activity interactions in adiposity - A meta-analysis of 200,452 adults.	Body mass index in physically active individuals	1,957 African American women, 1,773 Filipino ancestry women, 305 Indian ancestry women, 67,609 European ancestry women, 1,206 African American men, 2,029 Indian ancestry men, 43,399 European ancestry men, at least 4,819 European ancestry individuals	4,807 African American women, 12,347 European ancestry women, 265 African American men, 14,540 European ancestry men	ATXN2L	AC145285.1, AC145285.2	1e-08
Broad-Low	10	16:28898793:C_T	rs2008514	29942086	Savage JE	2018-06-25	Nat Genet	Genome-wide association meta-analysis in 269,867 individuals identifies new genetic and functional links to intelligence.	Intelligence	269,867 European ancestry individuals	NA	NR	AC145285.1, AC145285.2	1e-24
Broad-Low	10	16:28898793:C_T	rs8049439	19915574	Imielinski M	2009-11-15	Nat Genet	Common variants at five new loci associated with early-onset inflammatory bowel disease.	Inflammatory bowel disease (early onset)	2,413 European ancestry cases, 6,158 European ancestry controls	1,013 European ancestry cases, 5,805 European ancestry controls	CCDC101, CLN3, SULT1A1, SULT1A2, NUPR1, IL27, EIF3C	ATXN2L	2e-09
Broad-Low	10	16:28898793:C_T	rs8049439	23722424	Rietveld CA	2013-05-30	Science	GWAS of 126,559 individuals identifies genetic variants associated with educational attainment.	Educational attainment	up to 101,069 European ancestry individuals	25,490 European ancestry individuals	ATXN2L	ATXN2L	1e-07
Broad-Low	10	16:28898793:C_T	rs8049439	25201988	Rietveld CA	2014-09-08	Proc Natl Acad Sci U S A	Common genetic variants associated with cognitive performance identified using the proxy-phenotype method.	Educational attainment	106,736 European ancestry individuals	NA	ATXN2L, TUFM, SH2B1, EIF3CL, NFATC2IP, NUPR1, SPNS1, LAT, SULT1A1, SULT1A2, CCDC101	ATXN2L	1e-06
Broad-Low	10	16:28898793:C_T	rs8049439	27225129	Okbay A	2016-05-26	Nature	Genome-wide association study identifies 74 loci associated with educational attainment.	Educational attainment (years of education)	405,072 European ancestry individuals	NA	NR	ATXN2L	7e-11
Broad-Low	10	16:28898793:C_T	rs8049439	29326435	Hill WD	2018-01-11	Mol Psychiatry	A combined analysis of genetically correlated traits identifies 187 loci and a role for neurogenesis and myelination in intelligence.	Intelligence (MTAG)	120,934 British ancestry individuals, 127,548 individuals	NA	ATXN2L	ATXN2L	1e-19
Broad-Low	10	16:28898793:C_T	rs8062405	29186694	Lam M	2017-11-28	Cell Rep	Large-Scale Cognitive GWAS Meta-Analysis Reveals Tissue-Specific Neural Expression and Potential Nootropic Drug Targets.	Cognitive ability	107,207 European ancestry individuals	NA	ATXN2L	ATXN2L	2e-09
Broad-Low	10	16:28898793:C_T	rs8062405	29186694	Lam M	2017-11-28	Cell Rep	Large-Scale Cognitive GWAS Meta-Analysis Reveals Tissue-Specific Neural Expression and Potential Nootropic Drug Targets.	Cognitive ability (MTAG)	436,124 European ancestry individuals	NA	ATXN2L	ATXN2L	4e-14
Broad-Low	10	16:28898793:C_T	rs72793812	30038396	Lee JJ	2018-07-23	Nat Genet	Gene discovery and polygenic prediction from a genome-wide association study of educational attainment in 1.1 million individuals.	Cognitive performance (MTAG)	402,382 European ancestry individuals	NA	Intergenic	ATXN2L	8e-35
Broad-Low	10	16:28898793:C_T	rs12928404	26301688	Li YR	2015-08-24	Nat Med	Meta-analysis of shared genetic architecture across ten pediatric autoimmune diseases.	Pediatric autoimmune diseases	97 European ancestry thyroiditis cases, 107 European ancestry ankylosing spondylitis cases, 100 European ancestry psoriasis cases, 173 European ancestry celiac disease cases, 254 European ancestry systemic lupus erythematosus cases, 308 European ancestry common variable inmunodeficiency cases, 865 European ancestry ulcerative colitis cases, 1,086 European ancestry Type 1 diabetes cases, 1,123 Eur…	NA	ATXN2L	AC133550.1, ATXN2L	6e-07
Broad-Low	10	16:28898793:C_T	rs12928404	28530673	Sniekers S	2017-05-22	Nat Genet	Genome-wide association meta-analysis of 78,308 individuals identifies new loci and genes influencing human intelligence.	Intelligence	up to 58,799 European ancestry adults, up to 19,509 European ancestry children	NA	ATXN2L, NPIPB9, TUFM, SH2B1, ATP2A1	AC133550.1, ATXN2L	1e-08
Broad-Low	10	16:28898793:C_T	rs12928404	28530673	Sniekers S	2017-05-22	Nat Genet	Genome-wide association meta-analysis of 78,308 individuals identifies new loci and genes influencing human intelligence.	Intelligence	up to 58,799 European ancestry adults, up to 19,509 European ancestry children	NA	ATXN2L, NPIPB9, TUFM, SH2B1, ATP2A1	AC133550.1, ATXN2L	4e-08
Broad-Low	10	16:28898793:C_T	rs12928404	29691431	Tikkanen E	2018-04-24	Sci Rep	Biological Insights Into Muscular Strength: Genetic Findings in the UK Biobank.	Hand grip strength	223,215 British ancestry individuals	111,610 British ancestry individuals	ATXN2L	AC133550.1, ATXN2L	1e-25
Broad-Low	10	16:28898793:C_T	rs12928404	29403010	Kanai M	2018-02-05	Nat Genet	Genetic analysis of quantitative traits in the Japanese population links cell types to complex human diseases.	Albumin-globulin ratio	98,626 Japanese ancestry individuals	NA	ATXN2L	AC133550.1, ATXN2L	6e-10
Broad-Low	10	16:28898793:C_T	rs12928404	29520040	Coleman JRI	2018-03-08	Mol Psychiatry	Biological annotation of genetic loci associated with intelligence in a meta-analysis of 87,740 individuals.	Extremely high intelligence	1,247 European ancestry cases, 86,493 European ancestry controls	NA	APOBR, ATP2A1, ATXN2L, CCDC101, CLN3, EIF3C, IL27, NUPR1, RABEP2, SH2B1, SULT1A1, SULT1A2, TUFM	AC133550.1, ATXN2L	2e-08
Broad-Low	10	16:28898793:C_T	rs12325113	28448500	Graff M	2017-04-27	PLoS Genet	Genome-wide physical activity interactions in adiposity - A meta-analysis of 200,452 adults.	Body mass index	2,518 African American women, 86,278 European ancestry women, 1,773 Filipino ancestry women, 1,030 Indian ancestry women, 1,457 African American men, 55,137 European ancestry men, 7,648 Indian ancestry men, 5,527 European ancestry individuals	6,244 African American women, 17,531 European ancestry women, 329 African American men, 19,956 European ancestry men	SH2B1, ATXN2L	ATXN2L - TUFM	2e-15
Broad-Low	10	16:28898793:C_T	rs12325113	28448500	Graff M	2017-04-27	PLoS Genet	Genome-wide physical activity interactions in adiposity - A meta-analysis of 200,452 adults.	Body mass index	2,518 African American women, 86,278 European ancestry women, 1,773 Filipino ancestry women, 1,030 Indian ancestry women, 1,457 African American men, 55,137 European ancestry men, 7,648 Indian ancestry men, 5,527 European ancestry individuals	6,244 African American women, 17,531 European ancestry women, 329 African American men, 19,956 European ancestry men	SH2B1, ATXN2L	ATXN2L - TUFM	3e-08
Broad-Low	10	16:28898793:C_T	rs12325113	28448500	Graff M	2017-04-27	PLoS Genet	Genome-wide physical activity interactions in adiposity - A meta-analysis of 200,452 adults.	Body mass index (joint analysis main effects and physical activity interaction)	2,518 African American women, 86,278 European ancestry women, 1,773 Filipino ancestry women, 1,030 Indian ancestry women, 1,457 African American men, 55,137 European ancestry men, 7,648 Indian ancestry men, 5,527 European ancestry individuals	6,244 African American women, 17,531 European ancestry women, 329 African American men, 19,956 European ancestry men	SH2B1, ATXN2L	ATXN2L - TUFM	2e-07
Broad-Low	10	16:28898793:C_T	rs12325113	28448500	Graff M	2017-04-27	PLoS Genet	Genome-wide physical activity interactions in adiposity - A meta-analysis of 200,452 adults.	Body mass index (joint analysis main effects and physical activity interaction)	2,518 African American women, 86,278 European ancestry women, 1,773 Filipino ancestry women, 1,030 Indian ancestry women, 1,457 African American men, 55,137 European ancestry men, 7,648 Indian ancestry men, 5,527 European ancestry individuals	6,244 African American women, 17,531 European ancestry women, 329 African American men, 19,956 European ancestry men	SH2B1, ATXN2L	ATXN2L - TUFM	9e-15
Broad-Low	10	16:28898793:C_T	rs12325113	28448500	Graff M	2017-04-27	PLoS Genet	Genome-wide physical activity interactions in adiposity - A meta-analysis of 200,452 adults.	Body mass index in physically active individuals	1,957 African American women, 1,773 Filipino ancestry women, 305 Indian ancestry women, 67,609 European ancestry women, 1,206 African American men, 2,029 Indian ancestry men, 43,399 European ancestry men, at least 4,819 European ancestry individuals	4,807 African American women, 12,347 European ancestry women, 265 African American men, 14,540 European ancestry men	SH2B1, ATXN2L	ATXN2L - TUFM	2e-07
Broad-Low	10	16:28898793:C_T	rs12325113	28448500	Graff M	2017-04-27	PLoS Genet	Genome-wide physical activity interactions in adiposity - A meta-analysis of 200,452 adults.	Body mass index in physically active individuals	1,957 African American women, 1,773 Filipino ancestry women, 305 Indian ancestry women, 67,609 European ancestry women, 1,206 African American men, 2,029 Indian ancestry men, 43,399 European ancestry men, at least 4,819 European ancestry individuals	4,807 African American women, 12,347 European ancestry women, 265 African American men, 14,540 European ancestry men	SH2B1, ATXN2L	ATXN2L - TUFM	2e-13
Broad-Low	10	16:28898793:C_T	rs12325113	30108127	Hoffmann TJ	2018-08-14	Genetics	A Large Multi-ethnic Genome-Wide Association Study of Adult Body Mass Index Identifies Novel Loci.	Body mass index	315,347 European ancestry individuals, 8,322 Hispanic/Latino individuals, 7,290 East Asian ancestry individuals, 3,069 African American individuals, 459 South Asian ancestry individuals	431,743 European ancestry individuals, 9,275 South Asian ancestry individuals, 8,261 African British individuals, 1,822 East Asian ancestry individuals, 7,620 individuals	NR	ATXN2L - TUFM	4e-29
Broad-Low	10	16:28898793:C_T	rs4788099	26833246	Lu Y	2016-02-01	Nat Commun	New loci for body fat percentage reveal link between adiposity and cardiometabolic disease risk.	Body fat percentage	Up to 31,457 European ancestry men, up to 35,030 European ancestry women, up to 8,259 Indian Asian ancestry men, up to 1,030 Indian Asian ancestry women, 973 Korean ancestry men, 1,360 Korean ancestry women, 154 African American men, 262 African American women	Up to 12,480 European ancestry men, up to 10,055 European ancestry women, 315 Jamaican ancestry men, 774 Jamaican ancestry women	TUFM, ATXN2L, SBK1, SULT1A2	TUFM	1e-08
Broad-Low	10	16:28898793:C_T	rs4788099	26833246	Lu Y	2016-02-01	Nat Commun	New loci for body fat percentage reveal link between adiposity and cardiometabolic disease risk.	Body fat percentage	Up to 31,457 European ancestry men, up to 35,030 European ancestry women, up to 8,259 Indian Asian ancestry men, up to 1,030 Indian Asian ancestry women, 973 Korean ancestry men, 1,360 Korean ancestry women, 154 African American men, 262 African American women	Up to 12,480 European ancestry men, up to 10,055 European ancestry women, 315 Jamaican ancestry men, 774 Jamaican ancestry women	TUFM, ATXN2L, SBK1, SULT1A2	TUFM	7e-07
Broad-Low	10	16:28898793:C_T	rs4788099	26833246	Lu Y	2016-02-01	Nat Commun	New loci for body fat percentage reveal link between adiposity and cardiometabolic disease risk.	Body fat percentage	Up to 31,457 European ancestry men, up to 35,030 European ancestry women, up to 8,259 Indian Asian ancestry men, up to 1,030 Indian Asian ancestry women, 973 Korean ancestry men, 1,360 Korean ancestry women, 154 African American men, 262 African American women	Up to 12,480 European ancestry men, up to 10,055 European ancestry women, 315 Jamaican ancestry men, 774 Jamaican ancestry women	TUFM, SH2B1	TUFM	5e-06
Broad-Low	10	16:28898793:C_T	rs4788099	26833246	Lu Y	2016-02-01	Nat Commun	New loci for body fat percentage reveal link between adiposity and cardiometabolic disease risk.	Body fat percentage	Up to 31,457 European ancestry men, up to 35,030 European ancestry women, up to 8,259 Indian Asian ancestry men, up to 1,030 Indian Asian ancestry women, 973 Korean ancestry men, 1,360 Korean ancestry women, 154 African American men, 262 African American women	Up to 12,480 European ancestry men, up to 10,055 European ancestry women, 315 Jamaican ancestry men, 774 Jamaican ancestry women	TUFM, SH2B1	TUFM	8e-08
Broad-Low	10	16:28898793:C_T	rs7187776	25673412	Shungin D	2015-02-12	Nature	New genetic loci link adipose and insulin biology to body fat distribution.	Hip circumference adjusted for BMI	up to 56,910 European ancestry men, up to 86,570 European ancestry women	up to 36,570 European ancestry men, 30,172 European ancestry women, 915 Filipino ancestry men, 735 Filipino ancestry women, 2,351 African American/Afro-Caribbean ancestry men, 6,258 African American/Afro-Caribbean ancestry women, 2,285 South Asian ancestry men, 506 South Asian ancestry women, 195 Seychellois ancestry men, 266 Seychellois ancestry women	TUFM	TUFM	4e-08
Broad-Low	10	16:28898793:C_T	rs7187776	25673412	Shungin D	2015-02-12	Nature	New genetic loci link adipose and insulin biology to body fat distribution.	Hip circumference adjusted for BMI	up to 56,910 European ancestry men, up to 86,570 European ancestry women	up to 36,570 European ancestry men, 30,172 European ancestry women, 915 Filipino ancestry men, 735 Filipino ancestry women, 2,351 African American/Afro-Caribbean ancestry men, 6,258 African American/Afro-Caribbean ancestry women, 2,285 South Asian ancestry men, 506 South Asian ancestry women, 195 Seychellois ancestry men, 266 Seychellois ancestry women	TUFM	TUFM	7e-08
Broad-Low	10	16:28898793:C_T	rs7187776	30595370	Kichaev G	2018-12-27	Am J Hum Genet	Leveraging Polygenic Functional Enrichment to Improve GWAS Power.	Red blood cell count	approximately 445,000 European ancestry individuals	NA		TUFM	3e-18
Broad-Low	10	16:28898793:C_T	rs113079736	30643258	Karlsson Linner R	2019-01-14	Nat Genet	Genome-wide association analyses of risk tolerance and risky behaviors in over 1 million individuals identify hundreds of loci and shared genetic influences.	Alcohol consumption (drinks per week)	414,343 European ancestry individuals	NA	TUFM	SH2B1	3e-11
Broad-Low	10	16:28898793:C_T	rs62037363	26192919	Liu JZ	2015-07-20	Nat Genet	Association analyses identify 38 susceptibility loci for inflammatory bowel disease and highlight shared genetic risk across populations.	Inflammatory bowel disease	12,882 European ancestry cases, 21,770 European ancestry controls	25,273 European ancestry cases, 26,715 European ancestry controls, 548 Iranian ancestry cases, 342 Iranian ancestry control, 1,423 Indian ancestry cases, 990 Indian ancestry controls, 2,824 East Asian ancestry cases, 3,719 East Asian ancestry controls	NR	SH2B1	6e-22
Broad-Low	10	16:28898793:C_T	rs62037363	29844566	Davies G	2018-05-29	Nat Commun	Study of 300,486 individuals identifies 148 independent genetic loci influencing general cognitive function.	General cognitive ability	up to 300,486 European ancestry individuals	NA	SH2B1	SH2B1	7e-19
Broad-Low	10	16:28898793:C_T	rs62037364	29691431	Tikkanen E	2018-04-24	Sci Rep	Biological Insights Into Muscular Strength: Genetic Findings in the UK Biobank.	Hand grip strength	334,825 British ancestry individuals	NA	SH2B1	SH2B1	2e-26
Broad-Low	10	16:28898793:C_T	rs12446589	30038396	Lee JJ	2018-07-23	Nat Genet	Gene discovery and polygenic prediction from a genome-wide association study of educational attainment in 1.1 million individuals.	Self-reported math ability	564,698 European ancestry individuals	NA	Intergenic	SH2B1	3e-27
Broad-Low	10	16:28898793:C_T	rs12446589	30038396	Lee JJ	2018-07-23	Nat Genet	Gene discovery and polygenic prediction from a genome-wide association study of educational attainment in 1.1 million individuals.	Self-reported math ability (MTAG)	670,471 European ancestry individuals	NA	Intergenic	SH2B1	2e-36
Broad-Low	10	16:28898793:C_T	rs12446589	30804560	Shrine N	2019-02-25	Nat Genet	New genetic signals for lung function highlight pathways and chronic obstructive pulmonary disease associations across multiple ancestries.	FEV1	321,047 European ancestry individuals	79,005 European ancestry individuals	IL27	SH2B1	3e-08
Broad-Low	10	16:28898793:C_T	rs12446589	30804560	Shrine N	2019-02-25	Nat Genet	New genetic signals for lung function highlight pathways and chronic obstructive pulmonary disease associations across multiple ancestries.	Lung function (FVC)	321,047 European ancestry individuals	79,005 European ancestry individuals	IL27	SH2B1	2e-06
Broad-Low	10	16:28898793:C_T	rs12448902	27863252	Astle WJ	2016-11-17	Cell	The Allelic Landscape of Human Blood Cell Trait Variation and Links to Common Complex Disease.	Red blood cell count	172,952 European ancestry individuals	NA	SH2B1	SH2B1	1e-10
Broad-Low	10	16:28898793:C_T	rs12448902	30038396	Lee JJ	2018-07-23	Nat Genet	Gene discovery and polygenic prediction from a genome-wide association study of educational attainment in 1.1 million individuals.	Cognitive performance	257,841 European ancestry individuals	NA	Intergenic	SH2B1	5e-19
Broad-Low	10	16:28898793:C_T	rs4788102	28448500	Graff M	2017-04-27	PLoS Genet	Genome-wide physical activity interactions in adiposity - A meta-analysis of 200,452 adults.	Body mass index	2,518 African American women, 86,278 European ancestry women, 1,773 Filipino ancestry women, 1,030 Indian ancestry women, 1,457 African American men, 55,137 European ancestry men, 7,648 Indian ancestry men, 5,527 European ancestry individuals	6,244 African American women, 17,531 European ancestry women, 329 African American men, 19,956 European ancestry men	SH2B1	SH2B1	9e-10
Broad-Low	10	16:28898793:C_T	rs4788102	28448500	Graff M	2017-04-27	PLoS Genet	Genome-wide physical activity interactions in adiposity - A meta-analysis of 200,452 adults.	Body mass index (joint analysis main effects and physical activity interaction)	2,518 African American women, 86,278 European ancestry women, 1,773 Filipino ancestry women, 1,030 Indian ancestry women, 1,457 African American men, 55,137 European ancestry men, 7,648 Indian ancestry men, 5,527 European ancestry individuals	6,244 African American women, 17,531 European ancestry women, 329 African American men, 19,956 European ancestry men	SH2B1	SH2B1	1e-16
Broad-Low	10	16:28898793:C_T	rs4788102	28448500	Graff M	2017-04-27	PLoS Genet	Genome-wide physical activity interactions in adiposity - A meta-analysis of 200,452 adults.	Body mass index (joint analysis main effects and physical activity interaction)	2,518 African American women, 86,278 European ancestry women, 1,773 Filipino ancestry women, 1,030 Indian ancestry women, 1,457 African American men, 55,137 European ancestry men, 7,648 Indian ancestry men, 5,527 European ancestry individuals	6,244 African American women, 17,531 European ancestry women, 329 African American men, 19,956 European ancestry men	SH2B1	SH2B1	2e-09
Broad-Low	10	16:28898793:C_T	rs4788102	28448500	Graff M	2017-04-27	PLoS Genet	Genome-wide physical activity interactions in adiposity - A meta-analysis of 200,452 adults.	Body mass index in physically active individuals	1,957 African American women, 1,773 Filipino ancestry women, 305 Indian ancestry women, 67,609 European ancestry women, 1,206 African American men, 2,029 Indian ancestry men, 43,399 European ancestry men, at least 4,819 European ancestry individuals	4,807 African American women, 12,347 European ancestry women, 265 African American men, 14,540 European ancestry men	SH2B1	SH2B1	1e-09
Broad-Low	10	16:28898793:C_T	rs4788102	28448500	Graff M	2017-04-27	PLoS Genet	Genome-wide physical activity interactions in adiposity - A meta-analysis of 200,452 adults.	Body mass index in physically active individuals	1,957 African American women, 1,773 Filipino ancestry women, 305 Indian ancestry women, 67,609 European ancestry women, 1,206 African American men, 2,029 Indian ancestry men, 43,399 European ancestry men, at least 4,819 European ancestry individuals	4,807 African American women, 12,347 European ancestry women, 265 African American men, 14,540 European ancestry men	SH2B1	SH2B1	8e-15
Broad-Low	10	16:28898793:C_T	rs11864750	30038396	Lee JJ	2018-07-23	Nat Genet	Gene discovery and polygenic prediction from a genome-wide association study of educational attainment in 1.1 million individuals.	Highest math class taken (MTAG)	811,539 European ancestry individuals	NA	Intergenic	SH2B1	7e-37
Broad-Low	10	16:28898793:C_T	rs8055982	29186694	Lam M	2017-11-28	Cell Rep	Large-Scale Cognitive GWAS Meta-Analysis Reveals Tissue-Specific Neural Expression and Potential Nootropic Drug Targets.	Cognitive ability	107,207 European ancestry individuals	NA	SH2B1	SH2B1	1e-09
Broad-Low	10	16:28898793:C_T	rs7498665	19079261	Willer CJ	2008-12-14	Nat Genet	Six new loci associated with body mass index highlight a neuronal influence on body weight regulation.	Body mass index	32,387 European ancestry individuals	59,082 European ancestry individuals	SH2B1	SH2B1	5e-11
Broad-Low	10	16:28898793:C_T	rs7498665	19079260	Thorleifsson G	2008-12-14	Nat Genet	Genome-wide association yields new sequence variants at seven loci that associate with measures of obesity.	Body mass index	72,598 European ancestry individuals, 1,160 African American individuals	Up to 11,036 European ancestry individuals, 32,615 individuals	ATP2A1, SH2B1	SH2B1	3e-10
Broad-Low	10	16:28898793:C_T	rs7498665	19079260	Thorleifsson G	2008-12-14	Nat Genet	Genome-wide association yields new sequence variants at seven loci that associate with measures of obesity.	Weight	72,598 European ancestry individuals, 1,160 African American individuals	Up to 11,036 European ancestry individuals, 32,615 individuals	ATP2A1, SH2B1	SH2B1	1e-09
Broad-Low	10	16:28898793:C_T	rs7498665	23563607	Berndt SI	2013-04-07	Nat Genet	Genome-wide meta-analysis identifies 11 new loci for anthropometric traits and provides insights into genetic architecture.	Obesity	93,015 European ancestry overweight individuals, 32,858 European ancestry class I obese individuals, 9,889 European ancestry class II obese individuals, 2,896 European ancestry class III obese individuals, up to 65,840 European ancestry controls	65,332 European ancestry overweight individuals, 22,373 European ancestry class I obese individuals, 5,476 European ancestry class II obese individuals, 1,162 European ancestry class III obese individuals, up to 39,294 European ancestry controls	SH2B1	SH2B1	3e-13
Broad-Low	10	16:28898793:C_T	rs7498665	23563607	Berndt SI	2013-04-07	Nat Genet	Genome-wide meta-analysis identifies 11 new loci for anthropometric traits and provides insights into genetic architecture.	Obesity	93,015 European ancestry overweight individuals, 32,858 European ancestry class I obese individuals, 9,889 European ancestry class II obese individuals, 2,896 European ancestry class III obese individuals, up to 65,840 European ancestry controls	65,332 European ancestry overweight individuals, 22,373 European ancestry class I obese individuals, 5,476 European ancestry class II obese individuals, 1,162 European ancestry class III obese individuals, up to 39,294 European ancestry controls	SH2B1	SH2B1	5e-12
Broad-Low	10	16:28898793:C_T	rs7498665	25673412	Shungin D	2015-02-12	Nature	New genetic loci link adipose and insulin biology to body fat distribution.	Waist circumference	up to 56,910 European ancestry men, up to 86,570 European ancestry women	up to 36,570 European ancestry men, 30,172 European ancestry women, 915 Filipino ancestry men, 735 Filipino ancestry women, 2,351 African American/Afro-Caribbean ancestry men, 6,258 African American/Afro-Caribbean ancestry women, 2,285 South Asian ancestry men, 506 South Asian ancestry women, 195 Seychellois ancestry men, 266 Seychellois ancestry women	SH2B1	SH2B1	1e-22
Broad-Low	10	16:28898793:C_T	rs7498665	25673412	Shungin D	2015-02-12	Nature	New genetic loci link adipose and insulin biology to body fat distribution.	Waist circumference	up to 56,910 European ancestry men, up to 86,570 European ancestry women	up to 36,570 European ancestry men, 30,172 European ancestry women, 915 Filipino ancestry men, 735 Filipino ancestry women, 2,351 African American/Afro-Caribbean ancestry men, 6,258 African American/Afro-Caribbean ancestry women, 2,285 South Asian ancestry men, 506 South Asian ancestry women, 195 Seychellois ancestry men, 266 Seychellois ancestry women	SH2B1	SH2B1	3e-12
Broad-Low	10	16:28898793:C_T	rs7498665	25673412	Shungin D	2015-02-12	Nature	New genetic loci link adipose and insulin biology to body fat distribution.	Waist circumference	up to 56,910 European ancestry men, up to 86,570 European ancestry women	up to 36,570 European ancestry men, 30,172 European ancestry women, 915 Filipino ancestry men, 735 Filipino ancestry women, 2,351 African American/Afro-Caribbean ancestry men, 6,258 African American/Afro-Caribbean ancestry women, 2,285 South Asian ancestry men, 506 South Asian ancestry women, 195 Seychellois ancestry men, 266 Seychellois ancestry women	SH2B1	SH2B1	5e-15
Broad-Low	10	16:28898793:C_T	rs7498665	30595370	Kichaev G	2018-12-27	Am J Hum Genet	Leveraging Polygenic Functional Enrichment to Improve GWAS Power.	Body mass index	approximately 458,000 European ancestry individuals	NA		SH2B1	1e-40
Broad-Low	10	16:28898793:C_T	rs7359397	20935630	Speliotes EK	2010-10-10	Nat Genet	Association analyses of 249,796 individuals reveal 18 new loci associated with body mass index.	Body mass index	Up to 123,865 European ancestry individuals	Up to 125,931 European ancestry individuals	APOB48R, SULT1A2, AC138894.2, ATXN2L, TUFM, SH2B1	SH2B1 - ATP2A1	2e-20
Broad-Low	10	16:28898793:C_T	rs3888190	25673413	Locke AE	2015-02-12	Nature	Genetic studies of body mass index yield new insights for obesity biology.	Body mass index	up to 104,666 European ancestry male individuals, up to 132,115 European ancestry female individuals, 370 African American male individuals, 517 African American female individuals, 512 Hispanic male individuals, 764 Hispanic female individuals	up to 48,274 European ancestry male individuals, up to 39,864 European ancestry female individuals, 2,441 African American or Afro-Caribbean male individuals, 6,314 African American or Afro-Caribbean female individuals, 919 Filipino male individuals, 828 Filipino female individuals, 205 Seychellois male individuals, 287 Seychellois female individuals, 2,964 South Asian ancestry male individuals, …	ATP2A1	SH2B1 - ATP2A1	3e-25
Broad-Low	10	16:28898793:C_T	rs3888190	25673413	Locke AE	2015-02-12	Nature	Genetic studies of body mass index yield new insights for obesity biology.	Body mass index	up to 104,666 European ancestry male individuals, up to 132,115 European ancestry female individuals, 370 African American male individuals, 517 African American female individuals, 512 Hispanic male individuals, 764 Hispanic female individuals	up to 48,274 European ancestry male individuals, up to 39,864 European ancestry female individuals, 2,441 African American or Afro-Caribbean male individuals, 6,314 African American or Afro-Caribbean female individuals, 919 Filipino male individuals, 828 Filipino female individuals, 205 Seychellois male individuals, 287 Seychellois female individuals, 2,964 South Asian ancestry male individuals, …	ATP2A1	SH2B1 - ATP2A1	1e-17
Broad-Low	10	16:28898793:C_T	rs3888190	25673413	Locke AE	2015-02-12	Nature	Genetic studies of body mass index yield new insights for obesity biology.	Body mass index	up to 104,666 European ancestry male individuals, up to 132,115 European ancestry female individuals, 370 African American male individuals, 517 African American female individuals, 512 Hispanic male individuals, 764 Hispanic female individuals	up to 48,274 European ancestry male individuals, up to 39,864 European ancestry female individuals, 2,441 African American or Afro-Caribbean male individuals, 6,314 African American or Afro-Caribbean female individuals, 919 Filipino male individuals, 828 Filipino female individuals, 205 Seychellois male individuals, 287 Seychellois female individuals, 2,964 South Asian ancestry male individuals, …	ATP2A1	SH2B1 - ATP2A1	3e-23
Broad-Low	10	16:28898793:C_T	rs3888190	25673413	Locke AE	2015-02-12	Nature	Genetic studies of body mass index yield new insights for obesity biology.	Body mass index	up to 104,666 European ancestry male individuals, up to 132,115 European ancestry female individuals, 370 African American male individuals, 517 African American female individuals, 512 Hispanic male individuals, 764 Hispanic female individuals	up to 48,274 European ancestry male individuals, up to 39,864 European ancestry female individuals, 2,441 African American or Afro-Caribbean male individuals, 6,314 African American or Afro-Caribbean female individuals, 919 Filipino male individuals, 828 Filipino female individuals, 205 Seychellois male individuals, 287 Seychellois female individuals, 2,964 South Asian ancestry male individuals, …	ATP2A1	SH2B1 - ATP2A1	4e-12
Broad-Low	10	16:28898793:C_T	rs3888190	25673412	Shungin D	2015-02-12	Nature	New genetic loci link adipose and insulin biology to body fat distribution.	Hip circumference	up to 56,910 European ancestry men, up to 86,570 European ancestry women	up to 36,570 European ancestry men, 30,172 European ancestry women, 915 Filipino ancestry men, 735 Filipino ancestry women, 2,351 African American/Afro-Caribbean ancestry men, 6,258 African American/Afro-Caribbean ancestry women, 2,285 South Asian ancestry men, 506 South Asian ancestry women, 195 Seychellois ancestry men, 266 Seychellois ancestry women	ATP2A1	SH2B1 - ATP2A1	1e-11
Broad-Low	10	16:28898793:C_T	rs3888190	25673412	Shungin D	2015-02-12	Nature	New genetic loci link adipose and insulin biology to body fat distribution.	Hip circumference	up to 56,910 European ancestry men, up to 86,570 European ancestry women	up to 36,570 European ancestry men, 30,172 European ancestry women, 915 Filipino ancestry men, 735 Filipino ancestry women, 2,351 African American/Afro-Caribbean ancestry men, 6,258 African American/Afro-Caribbean ancestry women, 2,285 South Asian ancestry men, 506 South Asian ancestry women, 195 Seychellois ancestry men, 266 Seychellois ancestry women	ATP2A1	SH2B1 - ATP2A1	3e-14
Broad-Low	10	16:28898793:C_T	rs3888190	25673412	Shungin D	2015-02-12	Nature	New genetic loci link adipose and insulin biology to body fat distribution.	Hip circumference	up to 56,910 European ancestry men, up to 86,570 European ancestry women	up to 36,570 European ancestry men, 30,172 European ancestry women, 915 Filipino ancestry men, 735 Filipino ancestry women, 2,351 African American/Afro-Caribbean ancestry men, 6,258 African American/Afro-Caribbean ancestry women, 2,285 South Asian ancestry men, 506 South Asian ancestry women, 195 Seychellois ancestry men, 266 Seychellois ancestry women	ATP2A1	SH2B1 - ATP2A1	9e-22
Broad-Low	10	16:28898793:C_T	rs3888190	28443625	Justice AE	2017-04-26	Nat Commun	Genome-wide meta-analysis of 241,258 adults accounting for smoking behaviour identifies novel loci for obesity traits.	BMI (adjusted for smoking behaviour)	98,173 European ancestry women, 64,373 European ancestry men, 5,829 European ancestry individuals, 10,500 African American/Afro-Caribbean ancestry women, 2,706 African American/Afro-Caribbean ancestry men, 1,030 Indian Asian ancestry women, 7,648 Indian Asian ancestry men, 1,793 Filipino ancestry women, 2,944 Hispanic/Latino ancestry women, 1,764 Hispanic/Latino ancestry men	21,496 European ancestry women, 24,385 European ancestry men, 118,364 European ancestry individuals, 2,326 African American/Afro-Caribbean ancestry women, 855 African American/Afro-Caribbean ancestry men	ATP2A1	SH2B1 - ATP2A1	2e-18
Broad-Low	10	16:28898793:C_T	rs3888190	28443625	Justice AE	2017-04-26	Nat Commun	Genome-wide meta-analysis of 241,258 adults accounting for smoking behaviour identifies novel loci for obesity traits.	BMI (adjusted for smoking behaviour)	98,173 European ancestry women, 64,373 European ancestry men, 5,829 European ancestry individuals, 10,500 African American/Afro-Caribbean ancestry women, 2,706 African American/Afro-Caribbean ancestry men, 1,030 Indian Asian ancestry women, 7,648 Indian Asian ancestry men, 1,793 Filipino ancestry women, 2,944 Hispanic/Latino ancestry women, 1,764 Hispanic/Latino ancestry men	21,496 European ancestry women, 24,385 European ancestry men, 118,364 European ancestry individuals, 2,326 African American/Afro-Caribbean ancestry women, 855 African American/Afro-Caribbean ancestry men	ATP2A1	SH2B1 - ATP2A1	6e-10
Broad-Low	10	16:28898793:C_T	rs3888190	28443625	Justice AE	2017-04-26	Nat Commun	Genome-wide meta-analysis of 241,258 adults accounting for smoking behaviour identifies novel loci for obesity traits.	BMI (adjusted for smoking behaviour)	98,173 European ancestry women, 64,373 European ancestry men, 5,829 European ancestry individuals, 10,500 African American/Afro-Caribbean ancestry women, 2,706 African American/Afro-Caribbean ancestry men, 1,030 Indian Asian ancestry women, 7,648 Indian Asian ancestry men, 1,793 Filipino ancestry women, 2,944 Hispanic/Latino ancestry women, 1,764 Hispanic/Latino ancestry men	21,496 European ancestry women, 24,385 European ancestry men, 118,364 European ancestry individuals, 2,326 African American/Afro-Caribbean ancestry women, 855 African American/Afro-Caribbean ancestry men	ATP2A1	SH2B1 - ATP2A1	6e-11
Broad-Low	10	16:28898793:C_T	rs3888190	28443625	Justice AE	2017-04-26	Nat Commun	Genome-wide meta-analysis of 241,258 adults accounting for smoking behaviour identifies novel loci for obesity traits.	BMI in non-smokers	77,279 European ancestry women, 47,280 European ancestry men, 4,856 European ancestry individuals, 8,799 African American/Afro-Caribbean ancestry women, 1,803 African American/Afro-Caribbean ancestry men, 1,020 Indian Asian ancestry women, 6,691 Indian Asian ancestry men, 1,526 Filipino ancestry women, 2,469 Hispanic/Latino ancestry women, 1,318 Hispanic/Latino ancestry men	16,011 European ancestry women, 17,912 European ancestry men, 105,218 European ancestry individuals, 2,073 African American/Afro-Caribbean ancestry women, 647 African American/Afro-Caribbean ancestry men	ATP2A1	SH2B1 - ATP2A1	1e-10
Broad-Low	10	16:28898793:C_T	rs3888190	28443625	Justice AE	2017-04-26	Nat Commun	Genome-wide meta-analysis of 241,258 adults accounting for smoking behaviour identifies novel loci for obesity traits.	BMI in non-smokers	77,279 European ancestry women, 47,280 European ancestry men, 4,856 European ancestry individuals, 8,799 African American/Afro-Caribbean ancestry women, 1,803 African American/Afro-Caribbean ancestry men, 1,020 Indian Asian ancestry women, 6,691 Indian Asian ancestry men, 1,526 Filipino ancestry women, 2,469 Hispanic/Latino ancestry women, 1,318 Hispanic/Latino ancestry men	16,011 European ancestry women, 17,912 European ancestry men, 105,218 European ancestry individuals, 2,073 African American/Afro-Caribbean ancestry women, 647 African American/Afro-Caribbean ancestry men	ATP2A1	SH2B1 - ATP2A1	2e-07
Broad-Low	10	16:28898793:C_T	rs3888190	28443625	Justice AE	2017-04-26	Nat Commun	Genome-wide meta-analysis of 241,258 adults accounting for smoking behaviour identifies novel loci for obesity traits.	BMI in non-smokers	77,279 European ancestry women, 47,280 European ancestry men, 4,856 European ancestry individuals, 8,799 African American/Afro-Caribbean ancestry women, 1,803 African American/Afro-Caribbean ancestry men, 1,020 Indian Asian ancestry women, 6,691 Indian Asian ancestry men, 1,526 Filipino ancestry women, 2,469 Hispanic/Latino ancestry women, 1,318 Hispanic/Latino ancestry men	16,011 European ancestry women, 17,912 European ancestry men, 105,218 European ancestry individuals, 2,073 African American/Afro-Caribbean ancestry women, 647 African American/Afro-Caribbean ancestry men	ATP2A1	SH2B1 - ATP2A1	4e-15
Broad-Low	10	16:28898793:C_T	rs3888190	28443625	Justice AE	2017-04-26	Nat Commun	Genome-wide meta-analysis of 241,258 adults accounting for smoking behaviour identifies novel loci for obesity traits.	Body mass index (joint analysis main effects and smoking interaction)	98,173 European ancestry women, 64,373 European ancestry men, 5,829 European ancestry individuals, 10,500 African American/Afro-Caribbean ancestry women, 2,706 African American/Afro-Caribbean ancestry men, 1,030 Indian Asian ancestry women, 7,648 Indian Asian ancestry men, 1,793 Filipino ancestry women, 2,944 Hispanic/Latino ancestry women, 1,764 Hispanic/Latino ancestry men	21,496 European ancestry women, 24,385 European ancestry men, 118,364 European ancestry individuals, 2,326 African American/Afro-Caribbean ancestry women, 855 African American/Afro-Caribbean ancestry men	ATP2A1	SH2B1 - ATP2A1	2e-11
Broad-Low	10	16:28898793:C_T	rs3888190	28443625	Justice AE	2017-04-26	Nat Commun	Genome-wide meta-analysis of 241,258 adults accounting for smoking behaviour identifies novel loci for obesity traits.	Body mass index (joint analysis main effects and smoking interaction)	98,173 European ancestry women, 64,373 European ancestry men, 5,829 European ancestry individuals, 10,500 African American/Afro-Caribbean ancestry women, 2,706 African American/Afro-Caribbean ancestry men, 1,030 Indian Asian ancestry women, 7,648 Indian Asian ancestry men, 1,793 Filipino ancestry women, 2,944 Hispanic/Latino ancestry women, 1,764 Hispanic/Latino ancestry men	21,496 European ancestry women, 24,385 European ancestry men, 118,364 European ancestry individuals, 2,326 African American/Afro-Caribbean ancestry women, 855 African American/Afro-Caribbean ancestry men	ATP2A1	SH2B1 - ATP2A1	3e-08
Broad-Low	10	16:28898793:C_T	rs3888190	28443625	Justice AE	2017-04-26	Nat Commun	Genome-wide meta-analysis of 241,258 adults accounting for smoking behaviour identifies novel loci for obesity traits.	Body mass index (joint analysis main effects and smoking interaction)	98,173 European ancestry women, 64,373 European ancestry men, 5,829 European ancestry individuals, 10,500 African American/Afro-Caribbean ancestry women, 2,706 African American/Afro-Caribbean ancestry men, 1,030 Indian Asian ancestry women, 7,648 Indian Asian ancestry men, 1,793 Filipino ancestry women, 2,944 Hispanic/Latino ancestry women, 1,764 Hispanic/Latino ancestry men	21,496 European ancestry women, 24,385 European ancestry men, 118,364 European ancestry individuals, 2,326 African American/Afro-Caribbean ancestry women, 855 African American/Afro-Caribbean ancestry men	ATP2A1	SH2B1 - ATP2A1	6e-18
Broad-Low	10	16:28898793:C_T	rs3888190	28892062	Akiyama M	2017-09-11	Nat Genet	Genome-wide association study identifies 112 new loci for body mass index in the Japanese population.	Body mass index	up to 72,390 Japanese ancestry women, up to 85,894 Japanese ancestry men	up to 10,048 Japanese ancestry women, up to 5,098 Japanese ancestry men, up to 181,999 European ancestry women, up to 140,155 European ancestry controls	ATP2A1, ATP2A1-AS1	SH2B1 - ATP2A1	2e-31
Broad-Low	10	16:28898793:C_T	rs3888190	26426971	Winkler TW	2015-10-01	PLoS Genet	The Influence of Age and Sex on Genetic Associations with Adult Body Size and Shape: A Large-Scale Genome-Wide Interaction Study.	Body mass index	up to 309,889 European ancestry individuals	NA	NR	SH2B1 - ATP2A1	1e-29
Broad-Low	10	16:28898793:C_T	rs3888190	26961502	Wood AR	2016-03-10	Diabetologia	Variants in the FTO and CDKAL1 loci have recessive effects on risk of obesity and type 2 diabetes, respectively.	Body mass index	29,925 British ancestry cases, 89,763 British ancestry controls	NA	ATP2A1	SH2B1 - ATP2A1	8e-09
Broad-Low	10	16:28898793:C_T	rs7498555	30595370	Kichaev G	2018-12-27	Am J Hum Genet	Leveraging Polygenic Functional Enrichment to Improve GWAS Power.	Mean corpuscular hemoglobin	approximately 443,000 European ancestry individuals	NA		ATP2A1	2e-15
Broad-Low	10	16:28898793:C_T	rs10499	30150663	Pasman JA	2018-08-27	Nat Neurosci	GWAS of lifetime cannabis use reveals new risk loci, genetic overlap with psychiatric traits, and a causal influence of schizophrenia.	Cannabis use	184,765 European ancestry individuals	NA	RABEP2, ATP2A1	ATP2A1	1e-09
Broad-Low	10	16:28898793:C_T	rs7184597	23563607	Berndt SI	2013-04-07	Nat Genet	Genome-wide meta-analysis identifies 11 new loci for anthropometric traits and provides insights into genetic architecture.	Obesity	93,015 European ancestry overweight individuals, 32,858 European ancestry class I obese individuals, 9,889 European ancestry class II obese individuals, 2,896 European ancestry class III obese individuals, up to 65,840 European ancestry controls	65,332 European ancestry overweight individuals, 22,373 European ancestry class I obese individuals, 5,476 European ancestry class II obese individuals, 1,162 European ancestry class III obese individuals, up to 39,294 European ancestry controls	RABEP2, SH2B1	RABEP2	7e-09
Broad-Low	10	16:28898793:C_T	rs2904880	29326435	Hill WD	2018-01-11	Mol Psychiatry	A combined analysis of genetically correlated traits identifies 187 loci and a role for neurogenesis and myelination in intelligence.	Intelligence (MTAG)	120,934 British ancestry individuals, 127,548 individuals	NA	CD19	CD19, RABEP2	3e-10
Broad-Low	10	16:28898793:C_T	rs11643297	29844566	Davies G	2018-05-29	Nat Commun	Study of 300,486 individuals identifies 148 independent genetic loci influencing general cognitive function.	General cognitive ability	up to 300,486 European ancestry individuals	NA	NR	AC109460.2, NFATC2IP	7e-08
Broad-Low	10	16:28898793:C_T	rs7500321	29326435	Hill WD	2018-01-11	Mol Psychiatry	A combined analysis of genetically correlated traits identifies 187 loci and a role for neurogenesis and myelination in intelligence.	Intelligence (MTAG)	120,934 British ancestry individuals, 127,548 individuals	NA	ENSG00000260853	AC109460.2, NFATC2IP	7e-09
Broad-Low	10	16:28898793:C_T	rs7140	29942086	Savage JE	2018-06-25	Nat Genet	Genome-wide association meta-analysis in 269,867 individuals identifies new genetic and functional links to intelligence.	Intelligence	269,867 European ancestry individuals	NA	NR	SPNS1, AC109460.3	2e-09
Broad-Low	11	16:30024001:T_TA	rs8054556	28540026	Anney RJL	2017-05-22	Mol Autism	Meta-analysis of GWAS of over 16,000 individuals with autism spectrum disorder highlights a novel locus at 10q24.32 and a significant overlap with schizophrenia.	Autism spectrum disorder or schizophrenia	schizophrenia cases and controls (see Ripke, 2014), up to 6,197 European ancestry ASD cases, up to 7,377 European ancestry controls, up to 1,190 ASD cases, up to 1,190 controls	NA	ALDOA, ASPHD1, C16orf92, DOC2A, FAM57B, GDPD3, HIRIP3, INO80E, KCTD13, MAPK3, PPP4C, SEZ6L2, TAOK2, TBX6, TMEM219, YPEL3	TMEM219	4e-10
Broad-Low	11	16:30024001:T_TA	rs8054556	30867560	Hill WD	2019-03-13	Mol Psychiatry	Genetic contributions to two special factors of neuroticism are associated with affluence, higher intelligence, better health, and longer life.	Anxiety/tension (special factor of neuroticism)	270,059 British ancestry individuals	NA	TMEM219	TMEM219	5e-09
Broad-Low	11	16:30024001:T_TA	rs11646127	29483656	Pardinas AF	2018-02-26	Nat Genet	Common schizophrenia alleles are enriched in mutation-intolerant genes and in regions under strong background selection.	Schizophrenia	40,675 European ancestry cases, 64,643 European ancestry controls	1,651 European ancestry cases, 4,111 cases, 142,717 European ancestry controls, 11,507 controls	ALDOA, ASPHD1, C16orf92, DOC2A, FAM57B, GDPD3, HIRIP3, INO80E, KCTD13, MAPK3, PPP4C, SEZ6L2, TAOK2, TBX6, TMEM219, YPEL3	TMEM219	6e-13
Broad-Low	11	16:30024001:T_TA	rs4788196	23449627	Cousminer DL	2013-02-27	Hum Mol Genet	Genome-wide association and longitudinal analyses reveal genetic loci linking pubertal height growth, pubertal timing and childhood adiposity.	Pubertal anthropometrics	7,161 European ancestry males, 6,879 European ancestry females	5,133 European ancestry males, 4,577 European ancestry females	MAPK3	TMEM219	9e-11
Broad-Low	11	16:30024001:T_TA	rs7204797	26426971	Winkler TW	2015-10-01	PLoS Genet	The Influence of Age and Sex on Genetic Associations with Adult Body Size and Shape: A Large-Scale Genome-Wide Interaction Study.	Body mass index	up to 309,889 European ancestry individuals	NA	NR	TMEM219	9e-10
Broad-Low	11	16:30024001:T_TA	rs7204797	30108127	Hoffmann TJ	2018-08-14	Genetics	A Large Multi-ethnic Genome-Wide Association Study of Adult Body Mass Index Identifies Novel Loci.	Body mass index	315,347 European ancestry individuals, 8,322 Hispanic/Latino individuals, 7,290 East Asian ancestry individuals, 3,069 African American individuals, 459 South Asian ancestry individuals	431,743 European ancestry individuals, 9,275 South Asian ancestry individuals, 8,261 African British individuals, 1,822 East Asian ancestry individuals, 7,620 individuals	NR	TMEM219	6e-11
Broad-Low	11	16:30024001:T_TA	rs4787486	30940143	Zhu Z	2019-04-02	Respir Res	Genetic overlap of chronic obstructive pulmonary disease and cardiovascular disease-related traits: a large-scale genome-wide cross-trait analysis.	Chronic obstructive pulmonary disease or high blood pressure (pleiotropy)	12,550 European and unknown ancestry chronic obstructive pulmonary disease cases, 46,368 European and unknown ancestry controls, 144,793 European ancestry high blood pressure cases, 313,761 European ancestry controls	NA	ALDOA, C16orf92, DOC2A, FAM57B, HIRIP3, INO80E, PPP4C, TAOK2, TMEM219	TMEM219	7e-09
Broad-Low	11	16:30024001:T_TA	rs3814883	30595370	Kichaev G	2018-12-27	Am J Hum Genet	Leveraging Polygenic Functional Enrichment to Improve GWAS Power.	Body mass index	approximately 458,000 European ancestry individuals	NA		TAOK2	7e-35
Broad-Low	11	16:30024001:T_TA	rs3814881	28991256	Li Z	2017-10-09	Nat Genet	Genome-wide association analysis identifies 30 new susceptibility loci for schizophrenia.	Schizophrenia	7,699 Chinese ancestry cases, 35,476 European ancestry cases, 18,327 Chinese ancestry controls, 46,839 European ancestry controls	4,384 Chinese ancestry cases, 5,770 Chinese ancestry controls	ASPHD1, DOC2A, FAM57B, INO80E, KCTD13, MAPK3, SEZ6L2, TAOK2, TMEM219, YPEL3	TAOK2	8e-13
Broad-Low	11	16:30024001:T_TA	rs3814881	30285260	Ikeda M	2018-10-03	Schizophr Bull	Genome-Wide Association Study Detected Novel Susceptibility Genes for Schizophrenia and Shared Trans-Populations/Diseases Genetic Effect.	Schizophrenia	14,023 East Asian ancestry cases, 33,640 European ancestry cases, 31,505 East Asian ancestry controls, 43,456 European ancestry controls	NA	TAOK2	TAOK2	4e-12
Broad-Low	11	16:30003772:C_CCT	rs4787491	25673413	Locke AE	2015-02-12	Nature	Genetic studies of body mass index yield new insights for obesity biology.	Body mass index	up to 104,666 European ancestry male individuals, up to 132,115 European ancestry female individuals, 370 African American male individuals, 517 African American female individuals, 512 Hispanic male individuals, 764 Hispanic female individuals	up to 48,274 European ancestry male individuals, up to 39,864 European ancestry female individuals, 2,441 African American or Afro-Caribbean male individuals, 6,314 African American or Afro-Caribbean female individuals, 919 Filipino male individuals, 828 Filipino female individuals, 205 Seychellois male individuals, 287 Seychellois female individuals, 2,964 South Asian ancestry male individuals, …	INO80E	INO80E	2e-06
Broad-Low	11	16:30003772:C_CCT	rs4787491	25673413	Locke AE	2015-02-12	Nature	Genetic studies of body mass index yield new insights for obesity biology.	Body mass index	up to 104,666 European ancestry male individuals, up to 132,115 European ancestry female individuals, 370 African American male individuals, 517 African American female individuals, 512 Hispanic male individuals, 764 Hispanic female individuals	up to 48,274 European ancestry male individuals, up to 39,864 European ancestry female individuals, 2,441 African American or Afro-Caribbean male individuals, 6,314 African American or Afro-Caribbean female individuals, 919 Filipino male individuals, 828 Filipino female individuals, 205 Seychellois male individuals, 287 Seychellois female individuals, 2,964 South Asian ancestry male individuals, …	INO80E	INO80E	2e-06
Broad-Low	11	16:30003772:C_CCT	rs4787491	28443625	Justice AE	2017-04-26	Nat Commun	Genome-wide meta-analysis of 241,258 adults accounting for smoking behaviour identifies novel loci for obesity traits.	BMI (adjusted for smoking behaviour)	98,173 European ancestry women, 64,373 European ancestry men, 5,829 European ancestry individuals, 10,500 African American/Afro-Caribbean ancestry women, 2,706 African American/Afro-Caribbean ancestry men, 1,030 Indian Asian ancestry women, 7,648 Indian Asian ancestry men, 1,793 Filipino ancestry women, 2,944 Hispanic/Latino ancestry women, 1,764 Hispanic/Latino ancestry men	21,496 European ancestry women, 24,385 European ancestry men, 118,364 European ancestry individuals, 2,326 African American/Afro-Caribbean ancestry women, 855 African American/Afro-Caribbean ancestry men	CCDC95	INO80E	2e-09
Broad-Low	11	16:30003772:C_CCT	rs4787491	28443625	Justice AE	2017-04-26	Nat Commun	Genome-wide meta-analysis of 241,258 adults accounting for smoking behaviour identifies novel loci for obesity traits.	BMI (adjusted for smoking behaviour)	98,173 European ancestry women, 64,373 European ancestry men, 5,829 European ancestry individuals, 10,500 African American/Afro-Caribbean ancestry women, 2,706 African American/Afro-Caribbean ancestry men, 1,030 Indian Asian ancestry women, 7,648 Indian Asian ancestry men, 1,793 Filipino ancestry women, 2,944 Hispanic/Latino ancestry women, 1,764 Hispanic/Latino ancestry men	21,496 European ancestry women, 24,385 European ancestry men, 118,364 European ancestry individuals, 2,326 African American/Afro-Caribbean ancestry women, 855 African American/Afro-Caribbean ancestry men	CCDC95	INO80E	6e-06
Broad-Low	11	16:30003772:C_CCT	rs4787491	28443625	Justice AE	2017-04-26	Nat Commun	Genome-wide meta-analysis of 241,258 adults accounting for smoking behaviour identifies novel loci for obesity traits.	BMI in non-smokers	77,279 European ancestry women, 47,280 European ancestry men, 4,856 European ancestry individuals, 8,799 African American/Afro-Caribbean ancestry women, 1,803 African American/Afro-Caribbean ancestry men, 1,020 Indian Asian ancestry women, 6,691 Indian Asian ancestry men, 1,526 Filipino ancestry women, 2,469 Hispanic/Latino ancestry women, 1,318 Hispanic/Latino ancestry men	16,011 European ancestry women, 17,912 European ancestry men, 105,218 European ancestry individuals, 2,073 African American/Afro-Caribbean ancestry women, 647 African American/Afro-Caribbean ancestry men	CCDC95	INO80E	3e-07
Broad-Low	11	16:30003772:C_CCT	rs4787491	28443625	Justice AE	2017-04-26	Nat Commun	Genome-wide meta-analysis of 241,258 adults accounting for smoking behaviour identifies novel loci for obesity traits.	Body mass index (joint analysis main effects and smoking interaction)	98,173 European ancestry women, 64,373 European ancestry men, 5,829 European ancestry individuals, 10,500 African American/Afro-Caribbean ancestry women, 2,706 African American/Afro-Caribbean ancestry men, 1,030 Indian Asian ancestry women, 7,648 Indian Asian ancestry men, 1,793 Filipino ancestry women, 2,944 Hispanic/Latino ancestry women, 1,764 Hispanic/Latino ancestry men	21,496 European ancestry women, 24,385 European ancestry men, 118,364 European ancestry individuals, 2,326 African American/Afro-Caribbean ancestry women, 855 African American/Afro-Caribbean ancestry men	CCDC95	INO80E	3e-08
Broad-Low	11	16:30003772:C_CCT	rs4787491	29500382	Nagel M	2018-03-02	Nat Commun	Item-level analyses reveal genetic heterogeneity in neuroticism.	Feeling nervous	373,121 European ancestry individuals	NA	NPIPB11	INO80E	4e-09
Broad-Low	11	16:30024001:T_TA	rs12935701	30593698	Hubel C	2018-12-28	Am J Med Genet B Neuropsychiatr Genet	Genomics of body fat percentage may contribute to sex bias in anorexia nervosa.	Fat-free mass	70,700 European ancestry female individuals, 85,261 European ancestry male individuals	NA	NR	DOC2A	1e-13
Broad-Low	11	16:30024001:T_TA	rs12935701	30593698	Hubel C	2018-12-28	Am J Med Genet B Neuropsychiatr Genet	Genomics of body fat percentage may contribute to sex bias in anorexia nervosa.	Fat-free mass	70,700 European ancestry female individuals, 85,261 European ancestry male individuals	NA	NR	DOC2A	1e-06
Broad-Low	11	16:30024001:T_TA	rs12935701	30593698	Hubel C	2018-12-28	Am J Med Genet B Neuropsychiatr Genet	Genomics of body fat percentage may contribute to sex bias in anorexia nervosa.	Fat-free mass	70,700 European ancestry female individuals, 85,261 European ancestry male individuals	NA	NR	DOC2A	6e-19
Broad-Low	11	16:30003772:C_CCT	rs7201518	30595370	Kichaev G	2018-12-27	Am J Hum Genet	Leveraging Polygenic Functional Enrichment to Improve GWAS Power.	Eosinophil counts	approximately 440,000 European ancestry individuals	NA		ALDOA - PPP4C	5e-32
Broad-Low	11	16:30024001:T_TA	rs2278557	29403010	Kanai M	2018-02-05	Nat Genet	Genetic analysis of quantitative traits in the Japanese population links cell types to complex human diseases.	Mean corpuscular volume	108,256 Japanese ancestry individuals	NA	PPP4C	PPP4C	2e-08
Broad-Low	12	16:53799296:C_T	rs57292959	30048462	Kim SK	2018-07-26	PLoS One	Identification of 613 new loci associated with heel bone mineral density and a polygenic risk score for bone mineral density, osteoporosis and fracture.	Heel bone mineral density	394,929 European ancestry individuals	NA		FTO	9e-13
Broad-Low	12	16:53799296:C_T	rs57292959	26961502	Wood AR	2016-03-10	Diabetologia	Variants in the FTO and CDKAL1 loci have recessive effects on risk of obesity and type 2 diabetes, respectively.	Body mass index	29,925 British ancestry cases, 89,763 British ancestry controls	NA	FTO	FTO	4e-07
Broad-Low	12	16:53799296:C_T	rs9928094	29912962	Feitosa MF	2018-06-18	PLoS One	Novel genetic associations for blood pressure identified via gene-alcohol interaction in up to 570K individuals across multiple ancestries.	Pulse pressure x alcohol consumption interaction (2df test)	91,099 European ancestry drinkers and non-drinkers, 21,416 African American or Afro-Caribbean drinkers and non-drinkers, 12,365 Asian ancestry drinkers and non-drinkers, 8,470 Hispanic or Latin American drinkers and non-drinkers	238,053 European ancestry drinkers, 2,280 African American drinkers, 54,080 Asian ancestry drinkers, 6,447 Hispanic ancestry drinkers, 43,318 European ancestry non-drinkers, 2,761 African American non-drinkers, 86,943 Asian ancestry non-drinkers, 6,923 Hispanic ancestry non-drinkers	FTO	FTO	3e-15
Broad-Low	12	16:53799296:C_T	rs9928094	29912962	Feitosa MF	2018-06-18	PLoS One	Novel genetic associations for blood pressure identified via gene-alcohol interaction in up to 570K individuals across multiple ancestries.	Pulse pressure x alcohol consumption interaction (2df test)	91,099 European ancestry drinkers and non-drinkers, 21,416 African American or Afro-Caribbean drinkers and non-drinkers, 12,365 Asian ancestry drinkers and non-drinkers, 8,470 Hispanic or Latin American drinkers and non-drinkers	238,053 European ancestry drinkers, 2,280 African American drinkers, 54,080 Asian ancestry drinkers, 6,447 Hispanic ancestry drinkers, 43,318 European ancestry non-drinkers, 2,761 African American non-drinkers, 86,943 Asian ancestry non-drinkers, 6,923 Hispanic ancestry non-drinkers	FTO	FTO	4e-07
Broad-Low	12	16:53799296:C_T	rs9928094	30677029	Riveros-McKay F	2019-01-24	PLoS Genet	Genetic architecture of human thinness compared to severe obesity.	Obesity (extreme)	1,456 British ancestry obese children, 6,460 European ancestry control adults	up to 7,526 British ancestry obese individuals, at least 4,405 obese individuals, up to 20,720 British ancestry controls, 61,166 controls	FTO	FTO	6e-101
Broad-Low	12	16:53799296:C_T	rs9930333	28334899	Spracklen CN	2017-02-21	Hum Mol Genet	Association analyses of East Asian individuals and trans-ancestry analyses with European individuals reveal new loci associated with cholesterol and triglyceride levels.	Triglyceride levels	28,183 East Asian ancestry individuals, 177,861 European ancestry individuals	10,857 Chinese ancestry individuals	FTO	FTO	8e-08
Broad-Low	12	16:53799296:C_T	rs9930333	28448500	Graff M	2017-04-27	PLoS Genet	Genome-wide physical activity interactions in adiposity - A meta-analysis of 200,452 adults.	Body mass index	2,518 African American women, 86,278 European ancestry women, 1,773 Filipino ancestry women, 1,030 Indian ancestry women, 1,457 African American men, 55,137 European ancestry men, 7,648 Indian ancestry men, 5,527 European ancestry individuals	6,244 African American women, 17,531 European ancestry women, 329 African American men, 19,956 European ancestry men	FTO	FTO	2e-64
Broad-Low	12	16:53799296:C_T	rs9930333	28448500	Graff M	2017-04-27	PLoS Genet	Genome-wide physical activity interactions in adiposity - A meta-analysis of 200,452 adults.	Body mass index	2,518 African American women, 86,278 European ancestry women, 1,773 Filipino ancestry women, 1,030 Indian ancestry women, 1,457 African American men, 55,137 European ancestry men, 7,648 Indian ancestry men, 5,527 European ancestry individuals	6,244 African American women, 17,531 European ancestry women, 329 African American men, 19,956 European ancestry men	FTO	FTO	1e-103
Broad-Low	12	16:53799296:C_T	rs9930333	28448500	Graff M	2017-04-27	PLoS Genet	Genome-wide physical activity interactions in adiposity - A meta-analysis of 200,452 adults.	Body mass index	2,518 African American women, 86,278 European ancestry women, 1,773 Filipino ancestry women, 1,030 Indian ancestry women, 1,457 African American men, 55,137 European ancestry men, 7,648 Indian ancestry men, 5,527 European ancestry individuals	6,244 African American women, 17,531 European ancestry women, 329 African American men, 19,956 European ancestry men	FTO	FTO	2e-64
Broad-Low	12	16:53799296:C_T	rs9930333	28448500	Graff M	2017-04-27	PLoS Genet	Genome-wide physical activity interactions in adiposity - A meta-analysis of 200,452 adults.	Body mass index (joint analysis main effects and physical activity interaction)	2,518 African American women, 86,278 European ancestry women, 1,773 Filipino ancestry women, 1,030 Indian ancestry women, 1,457 African American men, 55,137 European ancestry men, 7,648 Indian ancestry men, 5,527 European ancestry individuals	6,244 African American women, 17,531 European ancestry women, 329 African American men, 19,956 European ancestry men	FTO	FTO	1e-68
Broad-Low	12	16:53799296:C_T	rs9930333	28448500	Graff M	2017-04-27	PLoS Genet	Genome-wide physical activity interactions in adiposity - A meta-analysis of 200,452 adults.	Body mass index (joint analysis main effects and physical activity interaction)	2,518 African American women, 86,278 European ancestry women, 1,773 Filipino ancestry women, 1,030 Indian ancestry women, 1,457 African American men, 55,137 European ancestry men, 7,648 Indian ancestry men, 5,527 European ancestry individuals	6,244 African American women, 17,531 European ancestry women, 329 African American men, 19,956 European ancestry men	FTO	FTO	2e-68
Broad-Low	12	16:53799296:C_T	rs9930333	28448500	Graff M	2017-04-27	PLoS Genet	Genome-wide physical activity interactions in adiposity - A meta-analysis of 200,452 adults.	Body mass index in physically active individuals	1,957 African American women, 1,773 Filipino ancestry women, 305 Indian ancestry women, 67,609 European ancestry women, 1,206 African American men, 2,029 Indian ancestry men, 43,399 European ancestry men, at least 4,819 European ancestry individuals	4,807 African American women, 12,347 European ancestry women, 265 African American men, 14,540 European ancestry men	FTO	FTO	2e-43
Broad-Low	12	16:53799296:C_T	rs9930333	28448500	Graff M	2017-04-27	PLoS Genet	Genome-wide physical activity interactions in adiposity - A meta-analysis of 200,452 adults.	Body mass index in physically active individuals	1,957 African American women, 1,773 Filipino ancestry women, 305 Indian ancestry women, 67,609 European ancestry women, 1,206 African American men, 2,029 Indian ancestry men, 43,399 European ancestry men, at least 4,819 European ancestry individuals	4,807 African American women, 12,347 European ancestry women, 265 African American men, 14,540 European ancestry men	FTO	FTO	9e-44
Broad-Low	12	16:53799296:C_T	rs9930333	28448500	Graff M	2017-04-27	PLoS Genet	Genome-wide physical activity interactions in adiposity - A meta-analysis of 200,452 adults.	Body mass index in physically active individuals	1,957 African American women, 1,773 Filipino ancestry women, 305 Indian ancestry women, 67,609 European ancestry women, 1,206 African American men, 2,029 Indian ancestry men, 43,399 European ancestry men, at least 4,819 European ancestry individuals	4,807 African American women, 12,347 European ancestry women, 265 African American men, 14,540 European ancestry men	FTO	FTO	5e-72
Broad-Low	12	16:53799296:C_T	rs9930333	28448500	Graff M	2017-04-27	PLoS Genet	Genome-wide physical activity interactions in adiposity - A meta-analysis of 200,452 adults.	Body mass index in physically active individuals	1,957 African American women, 1,773 Filipino ancestry women, 305 Indian ancestry women, 67,609 European ancestry women, 1,206 African American men, 2,029 Indian ancestry men, 43,399 European ancestry men, at least 4,819 European ancestry individuals	4,807 African American women, 12,347 European ancestry women, 265 African American men, 14,540 European ancestry men	FTO	FTO	2e-71
Broad-Low	12	16:53799296:C_T	rs9930333	30664745	Tachmazidou I	2019-01-21	Nat Genet	Identification of new therapeutic targets for osteoarthritis through genome-wide analyses of UK Biobank data.	Osteoarthritis of the hip or knee	39,427 European ancestry cases, 378,169 European ancestry controls	NA	NR	FTO	2e-09
Broad-Low	12	16:53799296:C_T	rs9930333	30677029	Riveros-McKay F	2019-01-24	PLoS Genet	Genetic architecture of human thinness compared to severe obesity.	Obese vs. thin	1,456 British ancestry obese children, 1,471 European ancestry thin adults	up to 7,526 British ancestry obese individuals, 7,962 obese individuals, up to 3,532 British ancestry thin individuals, 8,106 thin individuals	FTO	FTO	9e-76
Broad-Low	12	16:53799296:C_T	rs9939973	25673412	Shungin D	2015-02-12	Nature	New genetic loci link adipose and insulin biology to body fat distribution.	Hip circumference	up to 56,910 European ancestry men, up to 86,570 European ancestry women	up to 36,570 European ancestry men, 30,172 European ancestry women, 915 Filipino ancestry men, 735 Filipino ancestry women, 2,351 African American/Afro-Caribbean ancestry men, 6,258 African American/Afro-Caribbean ancestry women, 2,285 South Asian ancestry men, 506 South Asian ancestry women, 195 Seychellois ancestry men, 266 Seychellois ancestry women	FTO	FTO	2e-86
Broad-Low	12	16:53799296:C_T	rs9939973	25673412	Shungin D	2015-02-12	Nature	New genetic loci link adipose and insulin biology to body fat distribution.	Hip circumference	up to 56,910 European ancestry men, up to 86,570 European ancestry women	up to 36,570 European ancestry men, 30,172 European ancestry women, 915 Filipino ancestry men, 735 Filipino ancestry women, 2,351 African American/Afro-Caribbean ancestry men, 6,258 African American/Afro-Caribbean ancestry women, 2,285 South Asian ancestry men, 506 South Asian ancestry women, 195 Seychellois ancestry men, 266 Seychellois ancestry women	FTO	FTO	3e-52
Broad-Low	12	16:53799296:C_T	rs9939973	25673412	Shungin D	2015-02-12	Nature	New genetic loci link adipose and insulin biology to body fat distribution.	Hip circumference	up to 56,910 European ancestry men, up to 86,570 European ancestry women	up to 36,570 European ancestry men, 30,172 European ancestry women, 915 Filipino ancestry men, 735 Filipino ancestry women, 2,351 African American/Afro-Caribbean ancestry men, 6,258 African American/Afro-Caribbean ancestry women, 2,285 South Asian ancestry men, 506 South Asian ancestry women, 195 Seychellois ancestry men, 266 Seychellois ancestry women	FTO	FTO	4e-43
Broad-Low	12	16:53799296:C_T	rs9940128	22399527	Kristiansson K	2012-03-07	Circ Cardiovasc Genet	Genome-wide screen for metabolic syndrome susceptibility Loci reveals strong lipid gene contribution but no evidence for common genetic basis for clustering of metabolic syndrome traits.	Metabolic syndrome	2,637 European ancestry cases, 7,927 European ancestry controls	NA	FTO	FTO	2e-09
Broad-Low	12	16:53799296:C_T	rs9940128	23669352	Graff M	2013-05-12	Hum Mol Genet	Genome-wide analysis of BMI in adolescents and young adults reveals additional insight into the effects of genetic loci over the life course.	Body mass index	Up to 13,627 European ancestry individuals	Up to 16,253 European ancestry individuals	FTO	FTO	4e-23
Broad-Low	12	16:53799296:C_T	rs1421085	19151714	Meyre D	2009-01-18	Nat Genet	Genome-wide association study for early-onset and morbid adult obesity identifies three new risk loci in European populations.	Obesity	695 European ancestry adult cases, 731 European ancestry adult controls, 685 European ancestry child cases, 685 European ancestry child controls	1,171 European ancestry adult cases, 1,114 European ancestry adult controls, 4,417 European ancestry adults, 896 European ancestry child cases, 1,297 European ancestry child and young adult controls, 5,291 European ancestry children	FTO	FTO	1e-28
Broad-Low	12	16:53799296:C_T	rs1421085	19151714	Meyre D	2009-01-18	Nat Genet	Genome-wide association study for early-onset and morbid adult obesity identifies three new risk loci in European populations.	Obesity	695 European ancestry adult cases, 731 European ancestry adult controls, 685 European ancestry child cases, 685 European ancestry child controls	1,171 European ancestry adult cases, 1,114 European ancestry adult controls, 4,417 European ancestry adults, 896 European ancestry child cases, 1,297 European ancestry child and young adult controls, 5,291 European ancestry children	FTO	FTO	7e-18
Broad-Low	12	16:53799296:C_T	rs1421085	19151714	Meyre D	2009-01-18	Nat Genet	Genome-wide association study for early-onset and morbid adult obesity identifies three new risk loci in European populations.	Obesity	695 European ancestry adult cases, 731 European ancestry adult controls, 685 European ancestry child cases, 685 European ancestry child controls	1,171 European ancestry adult cases, 1,114 European ancestry adult controls, 4,417 European ancestry adults, 896 European ancestry child cases, 1,297 European ancestry child and young adult controls, 5,291 European ancestry children	FTO	FTO	5e-13
Broad-Low	12	16:53799296:C_T	rs1421085	23563607	Berndt SI	2013-04-07	Nat Genet	Genome-wide meta-analysis identifies 11 new loci for anthropometric traits and provides insights into genetic architecture.	Obesity	93,015 European ancestry overweight individuals, 32,858 European ancestry class I obese individuals, 9,889 European ancestry class II obese individuals, 2,896 European ancestry class III obese individuals, up to 65,840 European ancestry controls	65,332 European ancestry overweight individuals, 22,373 European ancestry class I obese individuals, 5,476 European ancestry class II obese individuals, 1,162 European ancestry class III obese individuals, up to 39,294 European ancestry controls	FTO	FTO	6e-39
Broad-Low	12	16:53799296:C_T	rs1421085	23636237	Tanaka T	2013-05-01	Am J Clin Nutr	Genome-wide meta-analysis of observational studies shows common genetic variants associated with macronutrient intake.	Dietary macronutrient intake	37,537 European ancestry individuals	41,257 European ancestry individuals	FTO	FTO	1e-09
Broad-Low	12	16:53799296:C_T	rs1421085	23563609	Wheeler E	2013-04-07	Nat Genet	Genome-wide SNP and CNV analysis identifies common and low-frequency variants associated with severe early-onset obesity.	Obesity (early onset extreme)	1,509 European ancestry cases, 5,380 European ancestry controls	971 European ancestry cases, 1,990 European ancestry controls	FTO	FTO	3e-28
Broad-Low	12	16:53799296:C_T	rs1421085	26604143	Felix JF	2015-11-24	Hum Mol Genet	Genome-wide association analysis identifies three new susceptibility loci for childhood body mass index.	Childhood body mass index	34,744 European ancestry children	11,313 European ancestry children	FTO	FTO	5e-16
Broad-Low	12	16:53799296:C_T	rs1421085	26818947	Imamura M	2016-01-28	Nat Commun	Genome-wide association studies in the Japanese population identify seven novel loci for type 2 diabetes.	Type 2 diabetes	15,463 Japanese ancestry cases, 26,183 Japanese ancestry controls	20,490 East Asian ancestry cases, 22,922 East Asian ancestry controls, 38,947 European ancestry cases, 121,903 European ancestry controls, 10,587 South Asian ancestry cases, 14,378 South Asian ancestry controls, 3,848 Mexican/Latino cases, 4,366 Mexican/Latino controls	FTO	FTO	4e-15
Broad-Low	12	16:53799296:C_T	rs1421085	29691431	Tikkanen E	2018-04-24	Sci Rep	Biological Insights Into Muscular Strength: Genetic Findings in the UK Biobank.	Hand grip strength	223,215 British ancestry individuals	111,610 British ancestry individuals	FTO	FTO	5e-38
Broad-Low	12	16:53799296:C_T	rs1421085	29988085	Merino J	2018-07-09	Mol Psychiatry	Genome-wide meta-analysis of macronutrient intake of 91,114 European ancestry participants from the cohorts for heart and aging research in genomic epidemiology consortium.	Dietary macronutrient intake	91,114 European ancestry individuals	177,315 European ancestry individuals	FTO	FTO	1e-16
Broad-Low	12	16:53799296:C_T	rs1421085	26961502	Wood AR	2016-03-10	Diabetologia	Variants in the FTO and CDKAL1 loci have recessive effects on risk of obesity and type 2 diabetes, respectively.	Body mass index	29,925 British ancestry cases, 89,763 British ancestry controls	NA	FTO	FTO	2e-75
Broad-Low	12	16:53799296:C_T	rs1421085	30595370	Kichaev G	2018-12-27	Am J Hum Genet	Leveraging Polygenic Functional Enrichment to Improve GWAS Power.	Body mass index	approximately 458,000 European ancestry individuals	NA		FTO	1e-300
Broad-Low	12	16:53799296:C_T	rs1421085	30593698	Hubel C	2018-12-28	Am J Med Genet B Neuropsychiatr Genet	Genomics of body fat percentage may contribute to sex bias in anorexia nervosa.	Body fat percentage	70,700 European ancestry female individuals, 85,261 European ancestry male individuals	NA	NR	FTO	2e-32
Broad-Low	12	16:53799296:C_T	rs1421085	30593698	Hubel C	2018-12-28	Am J Med Genet B Neuropsychiatr Genet	Genomics of body fat percentage may contribute to sex bias in anorexia nervosa.	Body fat percentage	70,700 European ancestry female individuals, 85,261 European ancestry male individuals	NA	NR	FTO	3e-50
Broad-Low	12	16:53799296:C_T	rs1421085	30593698	Hubel C	2018-12-28	Am J Med Genet B Neuropsychiatr Genet	Genomics of body fat percentage may contribute to sex bias in anorexia nervosa.	Body fat percentage	70,700 European ancestry female individuals, 85,261 European ancestry male individuals	NA	NR	FTO	5e-21
Broad-Low	12	16:53799296:C_T	rs1421085	30593698	Hubel C	2018-12-28	Am J Med Genet B Neuropsychiatr Genet	Genomics of body fat percentage may contribute to sex bias in anorexia nervosa.	Fat-free mass	70,700 European ancestry female individuals, 85,261 European ancestry male individuals	NA	NR	FTO	1e-38
Broad-Low	12	16:53799296:C_T	rs1421085	30593698	Hubel C	2018-12-28	Am J Med Genet B Neuropsychiatr Genet	Genomics of body fat percentage may contribute to sex bias in anorexia nervosa.	Fat-free mass	70,700 European ancestry female individuals, 85,261 European ancestry male individuals	NA	NR	FTO	2e-26
Broad-Low	12	16:53799296:C_T	rs1421085	30593698	Hubel C	2018-12-28	Am J Med Genet B Neuropsychiatr Genet	Genomics of body fat percentage may contribute to sex bias in anorexia nervosa.	Fat-free mass	70,700 European ancestry female individuals, 85,261 European ancestry male individuals	NA	NR	FTO	4e-62
Broad-Low	12	16:53799296:C_T	rs1421085	30595370	Kichaev G	2018-12-27	Am J Hum Genet	Leveraging Polygenic Functional Enrichment to Improve GWAS Power.	Morning person	approximately 410,000 European ancestry individuals	NA		FTO	8e-21
Broad-Low	12	16:53799296:C_T	rs1421085	30595370	Kichaev G	2018-12-27	Am J Hum Genet	Leveraging Polygenic Functional Enrichment to Improve GWAS Power.	Type 2 diabetes	approximately 459,000 European ancestry individuals	NA		FTO	4e-29
Broad-Low	12	16:53799296:C_T	rs1421085	30696823	Jones SE	2019-01-29	Nat Commun	Genome-wide association analyses of chronotype in 697,828 individuals provides insights into circadian rhythms.	Morning person	252,287 European ancestry cases, 150,908 European ancestry controls	120,478 European ancestry cases, 127,622 European ancestry controls	FTO	FTO	5e-32
Broad-Low	12	16:53799296:C_T	rs1421085	30696823	Jones SE	2019-01-29	Nat Commun	Genome-wide association analyses of chronotype in 697,828 individuals provides insights into circadian rhythms.	Chronotype	449,734 European ancestry individuals	248,098 European ancestry individuals	FTO	FTO	5e-32
Broad-Low	12	16:53799296:C_T	rs1421085	30487518	Takeuchi F	2018-11-28	Nat Commun	Interethnic analyses of blood pressure loci in populations of East Asian and European descent.	Pulse pressure	130,777 Japanese ancestry individuals	53,008 East Asian individuals, 105,253 Japanese ancestry individuals	NR	FTO	2e-10
Broad-Low	12	16:53799296:C_T	rs11642015	28892062	Akiyama M	2017-09-11	Nat Genet	Genome-wide association study identifies 112 new loci for body mass index in the Japanese population.	Body mass index	up to 72,390 Japanese ancestry women, up to 85,894 Japanese ancestry men	up to 10,048 Japanese ancestry women, up to 5,098 Japanese ancestry men, up to 181,999 European ancestry women, up to 140,155 European ancestry controls	FTO	FTO	2e-81
Broad-Low	12	16:53799296:C_T	rs11642015	29691431	Tikkanen E	2018-04-24	Sci Rep	Biological Insights Into Muscular Strength: Genetic Findings in the UK Biobank.	Hand grip strength	334,825 British ancestry individuals	NA	FTO	FTO	8e-49
Broad-Low	12	16:53799296:C_T	rs11642015	29403010	Kanai M	2018-02-05	Nat Genet	Genetic analysis of quantitative traits in the Japanese population links cell types to complex human diseases.	Blood urea nitrogen levels	139,818 Japanese ancestry individuals	NA	FTO	FTO	4e-15
Broad-Low	12	16:53799296:C_T	rs11642015	29455858	Sung YJ	2018-02-15	Am J Hum Genet	A Large-Scale Multi-ancestry Genome-wide Study Accounting for Smoking Behavior Identifies Multiple Significant Loci for Blood Pressure.	Diastolic blood pressure x smoking status (current vs non-current) interaction (2df test)	14,607 European ancestry current smokers, 65,935 European ancestry former and never smokers, 5,545 African ancestry current smokers, 21,571 African ancestry former and never smokers, 2,465 Asian ancestry current smokers, 10,973 Asian ancestry former and never smokers, 1,068 Hispanic current smokers, 7,737 Hispanic former and never smokers	48,198 European ancestry current smokers, 251,872 European ancestry former and never smokers, 1,971 African ancestry current smokers, 5,814 African ancestry former and never smokers, 29,485 Asian ancestry current smokers, 119,447 Asian ancestry former and never smokers, 3,737 Hispanic current smokers, 14,199 Hispanic former and never smokers	AKTIP, RPGRIP1L, FTO	FTO	3e-11
Broad-Low	12	16:53799296:C_T	rs11642015	29455858	Sung YJ	2018-02-15	Am J Hum Genet	A Large-Scale Multi-ancestry Genome-wide Study Accounting for Smoking Behavior Identifies Multiple Significant Loci for Blood Pressure.	Diastolic blood pressure x smoking status (current vs non-current) interaction (2df test)	14,607 European ancestry current smokers, 65,935 European ancestry former and never smokers, 5,545 African ancestry current smokers, 21,571 African ancestry former and never smokers, 2,465 Asian ancestry current smokers, 10,973 Asian ancestry former and never smokers, 1,068 Hispanic current smokers, 7,737 Hispanic former and never smokers	48,198 European ancestry current smokers, 251,872 European ancestry former and never smokers, 1,971 African ancestry current smokers, 5,814 African ancestry former and never smokers, 29,485 Asian ancestry current smokers, 119,447 Asian ancestry former and never smokers, 3,737 Hispanic current smokers, 14,199 Hispanic former and never smokers	AKTIP, RPGRIP1L, FTO	FTO	6e-09
Broad-Low	12	16:53799296:C_T	rs11642015	29455858	Sung YJ	2018-02-15	Am J Hum Genet	A Large-Scale Multi-ancestry Genome-wide Study Accounting for Smoking Behavior Identifies Multiple Significant Loci for Blood Pressure.	Diastolic blood pressure x smoking status (ever vs never) interaction (2df test)	43,016 European ancestry ever smokers, 37,535 European ancestry never smokers, 12,693 African ancestry ever smokers, 13,121 African ancestry never smokers, 4,142 Asian ancestry ever smokers, 9,296 Asian ancestry never smokers, 3,228 Hispanic ever smokers, 5,577 Hispanic never smokers	139,127 European ancestry ever smokers, 145,914 European ancestry never smokers, 3,105 African ancestry ever smokers, 3,075 African ancestry never smokers, 70,335 Asian ancestry ever smokers, 78,597 Asian ancestry never smokers, 6,810 Hispanic ever smokers, 11,133 Hispanic never smokers	AKTIP, RPGRIP1L, FTO	FTO	2e-10
Broad-Low	12	16:53799296:C_T	rs11642015	29455858	Sung YJ	2018-02-15	Am J Hum Genet	A Large-Scale Multi-ancestry Genome-wide Study Accounting for Smoking Behavior Identifies Multiple Significant Loci for Blood Pressure.	Diastolic blood pressure x smoking status (ever vs never) interaction (2df test)	43,016 European ancestry ever smokers, 37,535 European ancestry never smokers, 12,693 African ancestry ever smokers, 13,121 African ancestry never smokers, 4,142 Asian ancestry ever smokers, 9,296 Asian ancestry never smokers, 3,228 Hispanic ever smokers, 5,577 Hispanic never smokers	139,127 European ancestry ever smokers, 145,914 European ancestry never smokers, 3,105 African ancestry ever smokers, 3,075 African ancestry never smokers, 70,335 Asian ancestry ever smokers, 78,597 Asian ancestry never smokers, 6,810 Hispanic ever smokers, 11,133 Hispanic never smokers	AKTIP, RPGRIP1L, FTO	FTO	4e-08
Broad-Low	12	16:53799296:C_T	rs11642015	29455858	Sung YJ	2018-02-15	Am J Hum Genet	A Large-Scale Multi-ancestry Genome-wide Study Accounting for Smoking Behavior Identifies Multiple Significant Loci for Blood Pressure.	Systolic blood pressure x smoking status (current vs non-current) interaction (2df test)	14,607 European ancestry current smokers, 65,935 European ancestry former and never smokers, 5,545 African ancestry current smokers, 21,571 African ancestry former and never smokers, 2,465 Asian ancestry current smokers, 10,973 Asian ancestry former and never smokers, 1,068 Hispanic current smokers, 7,737 Hispanic former and never smokers	48,198 European ancestry current smokers, 251,872 European ancestry former and never smokers, 1,971 African ancestry current smokers, 5,814 African ancestry former and never smokers, 29,485 Asian ancestry current smokers, 119,447 Asian ancestry former and never smokers, 3,737 Hispanic current smokers, 14,199 Hispanic former and never smokers	AKTIP, RPGRIP1L, FTO	FTO	6e-14
[truncated: 3,803 more rows]

## Sheet: Table ST6
Supplementary Table 6. Novel nonsynonymous exonic SNPs associated with latent class
Note. Novel SNPs are classified as those that have not been reported as risk variants in previous GWAS of alcohol consumption/problems phenotypes. SNPs in bold are located in novel alcohol-related loci (Table S4). No novel nonsynonymous exonic SNPs reached genome-wide significance for class Int-Low, Heavy-Low, and Broad-Heavy comparisons.
[truncated: 34 more rows]

## Sheet: Table ST7
Supplementary Table 7. Implicated genes per class comparison
[truncated: 2,173 more rows]

[truncated: 9 more sheets: Table ST8, Table ST9, Table ST10, Table ST11, Table ST12, Table ST13, Table ST14, Table ST15, Table ST16]
